# Supplementary material for: A taxonomic synopsis of Altingiaceae with nine new combinations
Source: PhytoKeys. 2013 Dec 17;(31):21–61. doi: 10.3897/phytokeys.31.6251 (PMC3881344; doi:10.3897/phytokeys.31.6251)
Supplement: XML Treatment for Liquidambar [file phytokeys.31.6251-treatment1.xml]

<!DOCTYPE tp:taxon-treatment
  PUBLIC "-//TaxonX//DTD Taxonomic Treatment Publishing DTD v0 20100105//EN" "tax-treatment-NSO.dtd">
<tp:taxon-treatment xmlns:tp="http://www.plazi.org/taxpub"><tp:treatment-meta><mixed-citation publication-type="journal"><person-group><name><surname>Ickert-Bond</surname><given-names>Stefanie M.</given-names></name><name><surname>Wen</surname><given-names>Jun</given-names></name></person-group><article-title>A taxonomic synopsis of Altingiaceae with nine new combinations</article-title><source>PhytoKeys</source><day>17</day><month>12</month><year>2013</year><volume>2013</volume><issue>31</issue><fpage>21</fpage><lpage>61</lpage><pub-id pub-id-type="doi">10.3897/phytokeys.31.6251</pub-id></mixed-citation></tp:treatment-meta><tp:nomenclature><tp:taxon-name>
                            <tp:taxon-name-part taxon-name-part-type="genus">Liquidambar</tp:taxon-name-part>
                        <object-id xmlns:xlink="http://www.w3.org/1999/xlink" xlink:type="simple">http://species-id.net/wiki/Liquidambar</object-id>
                        </tp:taxon-name><tp:taxon-authority>L.</tp:taxon-authority><xref>in Sp. Pl. 2:999. 1753.</xref><tp:nomenclature-citation-list><tp:nomenclature-citation><tp:taxon-name>Altingia</tp:taxon-name><comment> Noronha, in Verh. Bal. Gen. v. (1785) Art. ii. 9; ed. II. 41, nom. cons., syn. nov.</comment></tp:nomenclature-citation><tp:nomenclature-citation><tp:taxon-name>Semiliquidambar</tp:taxon-name><comment> H. T. Chang, in Acta Sct. Nat. Sunyatseni: 35, 1962, syn. nov.</comment></tp:nomenclature-citation></tp:nomenclature-citation-list></tp:nomenclature><tp:treatment-sec sec-type="Type"><title>Type.</title><p><italic><tp:taxon-name>Liquidambar styraciflua</tp:taxon-name></italic> L.</p></tp:treatment-sec></tp:taxon-treatment>
