# Supplementary material for: A taxonomic synopsis of Altingiaceae with nine new combinations
Source: PhytoKeys. 2013 Dec 17;(31):21–61. doi: 10.3897/phytokeys.31.6251 (PMC3881344; doi:10.3897/phytokeys.31.6251)
Supplement: XML Treatment for Liquidambar acalycina [file phytokeys.31.6251-treatment2.xml]

<!DOCTYPE tp:taxon-treatment
  PUBLIC "-//TaxonX//DTD Taxonomic Treatment Publishing DTD v0 20100105//EN" "tax-treatment-NSO.dtd">
<tp:taxon-treatment xmlns:tp="http://www.plazi.org/taxpub"><tp:treatment-meta><mixed-citation publication-type="journal"><person-group><name><surname>Ickert-Bond</surname><given-names>Stefanie M.</given-names></name><name><surname>Wen</surname><given-names>Jun</given-names></name></person-group><article-title>A taxonomic synopsis of Altingiaceae with nine new combinations</article-title><source>PhytoKeys</source><day>17</day><month>12</month><year>2013</year><volume>2013</volume><issue>31</issue><fpage>21</fpage><lpage>61</lpage><pub-id pub-id-type="doi">10.3897/phytokeys.31.6251</pub-id></mixed-citation></tp:treatment-meta><tp:nomenclature><label>1.</label><tp:taxon-name>
                            <tp:taxon-name-part taxon-name-part-type="genus">Liquidambar</tp:taxon-name-part>
                            <tp:taxon-name-part taxon-name-part-type="species">acalycina</tp:taxon-name-part>
                        <object-id xmlns:xlink="http://www.w3.org/1999/xlink" xlink:type="simple">http://species-id.net/wiki/Liquidambar_acalycina</object-id>
                        </tp:taxon-name><tp:taxon-authority>H. T. Chang</tp:taxon-authority><xref>Acta Sci. Nat. Univ. Sunyatseni, 1959 (2): 33. 1959. Type. CHINA: Hunan: Wugang, 
                            <italic>H. T. Chang 4701</italic> (holotype: IBSC 001053!).</xref></tp:nomenclature><tp:treatment-sec sec-type="Distribution"><title>distribution.</title><p>China (Anhui, Guangdong, Guangxi, Guizhou, Hubei, Hunan, Jiangsu, Jiangxi, Sichuan, and Zheijiang). <bold>Representative specimens examined</bold>. <bold>China</bold>: <bold>Fujian</bold>: Wuyi Mountain, <italic>Wuyi Shan Team 80-225</italic> (MO);Wuyishan, Hengkeng, <italic>H.-Y. Zou 1984</italic> (MO); <bold>Guangdong</bold>: Ruyuan Xian, <italic>C. Wang 44102</italic> (MO); <bold>Guangxi:</bold> Damiaoshan, Shanfang Qu, Cidong Xian, Jiuwanshan, <italic>S.-Q. Chen 14715</italic> (MO); <bold>Guizhou</bold>: Yinjiang Xian, along the trail between Zhangjiaba and Huguoshi on the west side of the Fanjing Shan mountain range, <italic>B. Bartholomew 1660</italic> (GH); Yinjiang Xian, vicinity of Xiapingsho on the west side of the Fanjing Shan mountain range, <italic>B. Bartholomew 1758</italic> (GH, MO);<bold>Hubei</bold>: Lichuan, <italic>Metasequoia</italic> Region of Lichuan Xian (Hsien), vicinity of Lojiaba on the W side of the valley, <italic>B. Bartholomew 1950</italic> (GH); no locality, <italic>E.H. Wilson 513</italic> (GH); vicinity of Shui-sa-pa, <italic>J.L. Gressitt 2415</italic> (GH); <bold>Hunan</bold>: Henyuang, Goulowshan, <italic>J.B. Zuo 356</italic> (MO); Hengshan, Nanyue, Longci, <italic>S.-Q. Chen 3346</italic> (2 sheets, MO); Yizhang, Mangshan, Datangken, <italic>L.-H. Liu 542</italic> (MO); <bold>Jiangxi</bold>: De-Xin, De-xin county, <italic>K. Yao 11486</italic> (GH); Lushan, <italic>M.L. Nie 91192</italic> (MO); <bold>Sichuan:</bold> S. Wushan, <italic>A. Henry 52181</italic> (GH); <bold>Zheijiang</bold>: Linan Xian, Changhua, Bailongtanshan, <italic>P.L. Chiu 961</italic> (MO).</p></tp:treatment-sec><tp:treatment-sec sec-type="Cultivated"><title>Cultivated.</title><p>Arnold Arboretum, grown from seeds collected from Hubei province during the Sino-American Botanical Expedition (<italic>SABE 1950</italic> [GH]) near Lojiaba in the <italic><tp:taxon-name>Metasequioa</tp:taxon-name></italic> Valley of Lichuan Xian in October 1980.</p><!--PageBreak--></tp:treatment-sec></tp:taxon-treatment>
