# Supplementary material for: A taxonomic synopsis of Altingiaceae with nine new combinations
Source: PhytoKeys. 2013 Dec 17;(31):21–61. doi: 10.3897/phytokeys.31.6251 (PMC3881344; doi:10.3897/phytokeys.31.6251)
Supplement: XML Treatment for Liquidambar cambodiana [file phytokeys.31.6251-treatment3.xml]

<!DOCTYPE tp:taxon-treatment
  PUBLIC "-//TaxonX//DTD Taxonomic Treatment Publishing DTD v0 20100105//EN" "tax-treatment-NSO.dtd">
<tp:taxon-treatment xmlns:tp="http://www.plazi.org/taxpub"><tp:treatment-meta><mixed-citation publication-type="journal"><person-group><name><surname>Ickert-Bond</surname><given-names>Stefanie M.</given-names></name><name><surname>Wen</surname><given-names>Jun</given-names></name></person-group><article-title>A taxonomic synopsis of Altingiaceae with nine new combinations</article-title><source>PhytoKeys</source><day>17</day><month>12</month><year>2013</year><volume>2013</volume><issue>31</issue><fpage>21</fpage><lpage>61</lpage><pub-id pub-id-type="doi">10.3897/phytokeys.31.6251</pub-id></mixed-citation></tp:treatment-meta><tp:nomenclature><label>2.</label><tp:taxon-name>
                            <tp:taxon-name-part taxon-name-part-type="genus">Liquidambar</tp:taxon-name-part>
                            <tp:taxon-name-part taxon-name-part-type="species">cambodiana</tp:taxon-name-part>
                        <object-id xmlns:xlink="http://www.w3.org/1999/xlink" xlink:type="simple">urn:lsid:ipni.org:names:77134706-1</object-id>
                        <object-id xmlns:xlink="http://www.w3.org/1999/xlink" xlink:type="simple">http://species-id.net/wiki/Liquidambar_cambodiana</object-id>
                        </tp:taxon-name><tp:taxon-authority>(Lecomte) Ickert-Bond &amp; J. Wen</tp:taxon-authority><tp:taxon-status xmlns:xlink="http://www.w3.org/1999/xlink" xlink:type="simple">comb. nov.</tp:taxon-status><xref>Basionym: 
                            <italic><tp:taxon-name>Altingia cambodiana</tp:taxon-name></italic> Lecomte, Bull. Mus. Hist. Nat. Paris 30: 391 (1924). TYPE. CAMBODIA: Mont d’Éléphant, Se mean phnom, 
                            <italic>Poilane 263</italic> (holotype: P [P00749065!]; isotype: P [P003173561!]).</xref></tp:nomenclature><tp:treatment-sec sec-type="Note"><title>Note.</title><p>A unique species with only three specimens from one locality in Cambodia known. The protologue does not include reference to where <italic>Poilane 263</italic> is deposited. Furthermore, the two specimens at P are the only ones that include both “<italic>Poilane 263</italic>” and the locality information on the sheet (agreeing with the type description). The other two sheets, one at the Smithsonian (US 150518!) and one at the Edinburgh Botanic Gardens Herbarium (E 00181744!) include only labels that state <italic>Herb. Mus. Paris, Altingia cambodiana H. Lec. Institute Scientifique de Saigon – M. Poilane Reçu le 20 May 1921</italic>. These two later sheets (US 150518! And E 00181744!) most likely were part of the original material that Lecomte saw when he described <italic><tp:taxon-name>Altingia cambodiana</tp:taxon-name></italic>.</p></tp:treatment-sec><tp:treatment-sec sec-type="Distribution"><title>Distribution.</title><p>SW Cambodia. <bold>Representative specimens examined</bold>. <bold>CAMBODIA</bold>.<italic> M. Poilane s.n</italic>. (US 150518!), (E 00181744!).</p></tp:treatment-sec></tp:taxon-treatment>
