# Supplementary material for: A taxonomic synopsis of Altingiaceae with nine new combinations
Source: PhytoKeys. 2013 Dec 17;(31):21–61. doi: 10.3897/phytokeys.31.6251 (PMC3881344; doi:10.3897/phytokeys.31.6251)
Supplement: XML Treatment for Liquidambar caudata [file phytokeys.31.6251-treatment4.xml]

<!DOCTYPE tp:taxon-treatment
  PUBLIC "-//TaxonX//DTD Taxonomic Treatment Publishing DTD v0 20100105//EN" "tax-treatment-NSO.dtd">
<tp:taxon-treatment xmlns:tp="http://www.plazi.org/taxpub"><tp:treatment-meta><mixed-citation publication-type="journal"><person-group><name><surname>Ickert-Bond</surname><given-names>Stefanie M.</given-names></name><name><surname>Wen</surname><given-names>Jun</given-names></name></person-group><article-title>A taxonomic synopsis of Altingiaceae with nine new combinations</article-title><source>PhytoKeys</source><day>17</day><month>12</month><year>2013</year><volume>2013</volume><issue>31</issue><fpage>21</fpage><lpage>61</lpage><pub-id pub-id-type="doi">10.3897/phytokeys.31.6251</pub-id></mixed-citation></tp:treatment-meta><tp:nomenclature><label>3.</label><tp:taxon-name>
                            <tp:taxon-name-part taxon-name-part-type="genus">Liquidambar</tp:taxon-name-part>
                            <tp:taxon-name-part taxon-name-part-type="species">caudata</tp:taxon-name-part>
                        <object-id xmlns:xlink="http://www.w3.org/1999/xlink" xlink:type="simple">urn:lsid:ipni.org:names:77134707-1</object-id>
                        <object-id xmlns:xlink="http://www.w3.org/1999/xlink" xlink:type="simple">http://species-id.net/wiki/Liquidambar_caudata</object-id>
                        </tp:taxon-name><tp:taxon-authority>(H. T. Chang) Ickert-Bond &amp; J. Wen</tp:taxon-authority><tp:taxon-status xmlns:xlink="http://www.w3.org/1999/xlink" xlink:type="simple">comb. nov.</tp:taxon-status><xref>Basionym: 
                            <italic><tp:taxon-name>Semiliquidambar caudata</tp:taxon-name></italic> H. T. Chang, Acta Sci. Nat. Univ. Sunyatseni, 1962: 39. 1962. TYPE. CHINA: Fujian: Shaxian County, 
                            <italic>FUS expedition 53260</italic> (holotype; FUS 47396- seen as photo!).</xref><tp:nomenclature-citation-list><tp:nomenclature-citation><tp:taxon-name>Semiliquidambar cuspidata</tp:taxon-name><comment> H. T. Chang, Acta Sci. Nat. Univ. Sunyatseni, 1962: 39, 1962. TYPE. CHINA: Zhejiang: Jingning, <italic>Hangzhou Botanial Garden 7303</italic> (holotype: PE [PE1392499!]; isotype: MO [MO4525923!].</comment></tp:nomenclature-citation></tp:nomenclature-citation-list></tp:nomenclature><tp:treatment-sec sec-type="Note"><title>Note.</title><p>This taxon is similar to <italic><tp:taxon-name>Altingia gracilipes</tp:taxon-name></italic>, but its leaves are not strongly 3-nerved at the base.</p></tp:treatment-sec><tp:treatment-sec sec-type="Distribution"><title>Distribution.</title><p>Fujian and Zhejiang provinces of China. <bold>Representative specimens cited</bold>. <bold>China: Zhejiang:</bold> Ye Ling, Tai Shun County, <italic>Z.G. Mao 10237</italic> (MO 4491051); Ying Chuan, Jing Ning county, <italic>S.Y. Chang 4837</italic> (MO 4491052, MO 4536933).</p></tp:treatment-sec></tp:taxon-treatment>
