# Supplementary material for: A taxonomic synopsis of Altingiaceae with nine new combinations
Source: PhytoKeys. 2013 Dec 17;(31):21–61. doi: 10.3897/phytokeys.31.6251 (PMC3881344; doi:10.3897/phytokeys.31.6251)
Supplement: XML Treatment for Liquidambar chinensis [file phytokeys.31.6251-treatment5.xml]

<!DOCTYPE tp:taxon-treatment
  PUBLIC "-//TaxonX//DTD Taxonomic Treatment Publishing DTD v0 20100105//EN" "tax-treatment-NSO.dtd">
<tp:taxon-treatment xmlns:tp="http://www.plazi.org/taxpub"><tp:treatment-meta><mixed-citation publication-type="journal"><person-group><name><surname>Ickert-Bond</surname><given-names>Stefanie M.</given-names></name><name><surname>Wen</surname><given-names>Jun</given-names></name></person-group><article-title>A taxonomic synopsis of Altingiaceae with nine new combinations</article-title><source>PhytoKeys</source><day>17</day><month>12</month><year>2013</year><volume>2013</volume><issue>31</issue><fpage>21</fpage><lpage>61</lpage><pub-id pub-id-type="doi">10.3897/phytokeys.31.6251</pub-id></mixed-citation></tp:treatment-meta><tp:nomenclature><label>4.</label><tp:taxon-name>
                            <tp:taxon-name-part taxon-name-part-type="genus">Liquidambar</tp:taxon-name-part>
                            <tp:taxon-name-part taxon-name-part-type="species">chinensis</tp:taxon-name-part>
                        <object-id xmlns:xlink="http://www.w3.org/1999/xlink" xlink:type="simple">http://species-id.net/wiki/Liquidambar_chinensis</object-id>
                        </tp:taxon-name><xref>Champ., Kew Journ. Bot. 4: 164, 1852. TYPE. CHINA: Hong Kong, Champion 325 (lectotype here designated: K [H2007/01764!]).</xref><tp:nomenclature-citation-list><tp:nomenclature-citation><tp:taxon-name>Altingia chinensis</tp:taxon-name><comment> (Champ.) Oliver ex Hance, in J. Linn. Soc. 13: 103, 1873.</comment></tp:nomenclature-citation><!--PageBreak--><tp:nomenclature-citation><tp:taxon-name>Altingia chinensis</tp:taxon-name><comment> f. <italic>pubescens</italic> X.H. Song, in J. Nanjing Inst. Forest 4: 49, 1984. TYPE: CHINA: Guizhou: Libo, <italic>X.H. Song 1348</italic> (holoype: NFU!).</comment></tp:nomenclature-citation></tp:nomenclature-citation-list></tp:nomenclature><tp:treatment-sec sec-type="Note"><title>Note.</title><p>No specimen was mentioned in the type description. <italic>Champion 325</italic> (K) is the only Champion specimen of <italic><tp:taxon-name>Altingia</tp:taxon-name></italic> found by us so far. It bears a label with a handwritten identification <italic><tp:taxon-name>Liquidambar</tp:taxon-name></italic> sp. nov. by Champion (based on comparison with other holotype material described by Champion at K). This specimen is thus designated as the lectotype for <italic><tp:taxon-name>Liquidambar chinensis</tp:taxon-name></italic> Champ.</p></tp:treatment-sec><tp:treatment-sec sec-type="Distribution"><title>Distribution.</title><p>China (Guangdong, Guangxi, Guizhou, Hainan, Hong Kong), Vietnam. <bold>Representative specimens examined.</bold> <bold>CHINA:</bold> <bold>Guangdong</bold>: Kwai Shan, Tsing-lo-kong village, Ho-yuen district., <italic>W.T. Tsang 28544</italic> (A); Lin Fa Shan, Sam Hang Shek T’au Village, Hwei-yang District, <italic>W.T. Tsang 25942</italic> (A, E); Naam Kwan Shan, Tsengshing District, <italic>W.T. Tsang 20218</italic> (E, MO); Poon Yue district, <italic>C.O. Levine 3158</italic> (MO); Xinyi Xian, <italic>C. Wang 31828</italic> (MO); <bold>Guangxi:</bold> Chen Pien District, <italic>S.P. Ko 56024</italic> (A); Foo Lung, Sup Man Ta Shan, <italic>H.Y. Liang 69714</italic> (A); Pingnan Xian, <italic>C. Wang 39334</italic> (MO); Shap Man Taai Shan, near Hoh Lung village, SE of Shang-ze, Guangdong border (Shang-ze district), <italic>W.T. Tsang 22577</italic> (A); Shap Man Taai Shan, near Iu Shan village, SE of Shang-ze, Guangdong border, Shangze district, <italic>W.T. Tsang 22189</italic> (F); She-Feng Dar Shan, S. Nanning, <italic>R.-C. Ching 7937</italic> (A); Tong Shan (along Guangdong border), near Sap-luk Po village (Waitsap district), <italic>W.T. Tsang 22788</italic> (A); <bold>Hong Kong</bold>: Aberdeen Rd., H.C. Tang 590 (HK), <italic>Y.S. Lau 206</italic> (HK); Jardin Botanique, <italic>E. Bodinier 1042</italic> (E); Hong Kong Botanical Garden, <italic>S. Ickert-Bond 1274</italic> (F); Lokchong, <italic>C.L. Tso 21049</italic> (F); Luk Keng, Shek Pan Tam, <italic>P.-S. Choi s.n</italic>. (HK); Ma On Shan, <italic>K.E. Wong s.n</italic>. (HK); Shing Mun Country Park, Shing Mun Arboretum, <italic>S. Ickert-Bond 1261</italic> (F); <bold>Zhejiang</bold>: Feng Yang Mtn., <italic>H.-Y. Zou 307</italic> (A),<italic> H.-Y. Zou 761</italic> (MO). <bold>VIETNAM: Lao Cai</bold>: SaPa, <italic>A. Petelot 2332</italic> (MO); <italic>M. Brillet 19</italic> (P, 2 sheets).</p></tp:treatment-sec></tp:taxon-treatment>
