# Supplementary material for: A taxonomic synopsis of Altingiaceae with nine new combinations
Source: PhytoKeys. 2013 Dec 17;(31):21–61. doi: 10.3897/phytokeys.31.6251 (PMC3881344; doi:10.3897/phytokeys.31.6251)
Supplement: XML Treatment for Liquidambar chingii [file phytokeys.31.6251-treatment6.xml]

<!DOCTYPE tp:taxon-treatment
  PUBLIC "-//TaxonX//DTD Taxonomic Treatment Publishing DTD v0 20100105//EN" "tax-treatment-NSO.dtd">
<tp:taxon-treatment xmlns:tp="http://www.plazi.org/taxpub"><tp:treatment-meta><mixed-citation publication-type="journal"><person-group><name><surname>Ickert-Bond</surname><given-names>Stefanie M.</given-names></name><name><surname>Wen</surname><given-names>Jun</given-names></name></person-group><article-title>A taxonomic synopsis of Altingiaceae with nine new combinations</article-title><source>PhytoKeys</source><day>17</day><month>12</month><year>2013</year><volume>2013</volume><issue>31</issue><fpage>21</fpage><lpage>61</lpage><pub-id pub-id-type="doi">10.3897/phytokeys.31.6251</pub-id></mixed-citation></tp:treatment-meta><tp:nomenclature><label>5.</label><tp:taxon-name>
                            <tp:taxon-name-part taxon-name-part-type="genus">Liquidambar</tp:taxon-name-part>
                            <tp:taxon-name-part taxon-name-part-type="species">chingii</tp:taxon-name-part>
                        <object-id xmlns:xlink="http://www.w3.org/1999/xlink" xlink:type="simple">urn:lsid:ipni.org:names:77134708-1</object-id>
                        <object-id xmlns:xlink="http://www.w3.org/1999/xlink" xlink:type="simple">http://species-id.net/wiki/Liquidambar_chingii</object-id>
                        </tp:taxon-name><tp:taxon-authority>(Metcalf) Ickert-Bond &amp; J. Wen</tp:taxon-authority><tp:taxon-status xmlns:xlink="http://www.w3.org/1999/xlink" xlink:type="simple">comb. nov.</tp:taxon-status><xref>Basionym: 
                            <italic><tp:taxon-name>Altingia chingii</tp:taxon-name></italic> Metcalf, Lingnan Sc. Journ. 10: 413, 1931.  TYPE. CHINA: Fujian: near Zhejiang border, 2800 ft., 
                            <italic>R.-C. Ching 2244</italic> (holotype: SYS [SYS53818!]; isotypes: A [A 00043389!], IBSC [IBSC 001070!), NY [NY 00356121!], PE [PE 217977!]), SYS [SYS000957151!]).</xref><tp:nomenclature-citation-list><tp:nomenclature-citation><tp:taxon-name>Altingia chingii</tp:taxon-name><comment> Metcalf var. <italic>parvifolia</italic> Chun, Sunyatsenia 1: 241, 1934. <italic><tp:taxon-name>Semiliquidambar cathayensis</tp:taxon-name></italic> H. T. Chang var. <italic>parvifolia</italic> (Chun) H. T. Chang, in Acta Sct. Nat. Sunyatseni: 38, 1962. TYPE: CHINA: Guangdong, Ying Tak, Wentong Shan, in mixed woods, <italic>H.Y. Liang 61283</italic> (holotype: IBSC [IBSC001069!]; isotype: PE [PE 512712!]).</comment></tp:nomenclature-citation><tp:nomenclature-citation><tp:taxon-name>Semiliquidambar cathayensis</tp:taxon-name><comment> H. T. Chang, Acta Sunyatseni: 37, 1962. TYPE. CHINA: Guangdong: Ruyuan, <italic>S.P. Ko 53448</italic> (holotype: IBSC [IBSC001068!]; isotype: PE [PE 509073!].</comment></tp:nomenclature-citation><!--PageBreak--><tp:nomenclature-citation><tp:taxon-name>Semiliquidambar cathayensis</tp:taxon-name><comment> H. T. Chang var. <italic>fukienensis</italic> H. T. Chang, in Acta Sct. Nat. Sunyatseni: 38, 1962. TYPE. CHINA: Fujian: Zhangping, <italic>Y. Ling 4522</italic> (holotype: PE [PE419004!]; isotype: PE [PE83570!].</comment></tp:nomenclature-citation><tp:nomenclature-citation><tp:taxon-name>Semiliquidambar chingii</tp:taxon-name><comment> (Metcalf ) H. T. Chang, in Acta Sct. Nat. Sunyatseni: 38, 1962.</comment></tp:nomenclature-citation><tp:nomenclature-citation><tp:taxon-name>Semiliquidambar chingii</tp:taxon-name><comment> (Metcalf) H. T. Chang var. <italic>longipes</italic> Y. K. Li &amp; X. M. Wang, in Acta Botanica Yunnanica 8: 275,1962. TYPE. CHINA: Guizhou: Lipo Xian, Wujiahe, <italic>Exped. of Guizhou Academy of Science 76536</italic> (holotype: HGAS!; isotype: SYS [SYS00072758!]).</comment></tp:nomenclature-citation><tp:nomenclature-citation><tp:taxon-name>Semiliquidambar coriacea</tp:taxon-name><comment> H. T. Chang, in Acta Sct. Nat. Sunyatseni: 39, 1962. TYPE. CHINA: Guandong: Ruyuan, <italic>C. Wang et C.Y. Li 44074</italic> (holotype: SYS [SYS123416!]; isotype: IBSC [IBSC001071!], PE [PE723787!]).</comment></tp:nomenclature-citation></tp:nomenclature-citation-list></tp:nomenclature><tp:treatment-sec sec-type="Distribution"><title>Distribution.</title><p>China (Fujian, Guangdong, Guangxi, Guizhou, Jiangxi) and Vietnam (Ha Giang, Lao Cai). <bold>Representative specimens examined</bold>. <bold>CHINA: Guangdong</bold>: Da Ling Tan, Shan Shuai, Li Shan, <italic>Peixiang Tan 58681</italic> (A); Hua Nan Agriculture University, specimen plant garden, Guangzhou, <italic>Zhiming Wu 85062</italic> (MO); Nanling National Forest Park,<italic>S. Ickert-Bond 1307</italic> (F),<italic> 1308</italic> (F),<italic> 1310</italic> (F),<italic> 1311</italic> (F); Zhong Ba Shui, Zhong Ba, Yao Zu county, <italic>L. Deng 6681</italic> (MO); <bold>Hainan</bold>: Bai Shui Ling, Dali County, Dali Mountains, Chengpo district, Qiungzhou County, <italic>L. Deng 3549</italic> (MO); Qiongshong, Ying Ge Ling, eastern slope, <italic>National Geographic Society Hainan Expedition 46</italic> (MO). <bold>VIETNAM:</bold> <bold>Ha Giang</bold>: Vi-Xuyen District, Minh-Tan community, <italic>H. Ngoc Kinh 169</italic> (HN).</p></tp:treatment-sec></tp:taxon-treatment>
