# Supplementary material for: A taxonomic synopsis of Altingiaceae with nine new combinations
Source: PhytoKeys. 2013 Dec 17;(31):21–61. doi: 10.3897/phytokeys.31.6251 (PMC3881344; doi:10.3897/phytokeys.31.6251)
Supplement: XML Treatment for Liquidambar excelsa [file phytokeys.31.6251-treatment7.xml]

<!DOCTYPE tp:taxon-treatment
  PUBLIC "-//TaxonX//DTD Taxonomic Treatment Publishing DTD v0 20100105//EN" "tax-treatment-NSO.dtd">
<tp:taxon-treatment xmlns:tp="http://www.plazi.org/taxpub"><tp:treatment-meta><mixed-citation publication-type="journal"><person-group><name><surname>Ickert-Bond</surname><given-names>Stefanie M.</given-names></name><name><surname>Wen</surname><given-names>Jun</given-names></name></person-group><article-title>A taxonomic synopsis of Altingiaceae with nine new combinations</article-title><source>PhytoKeys</source><day>17</day><month>12</month><year>2013</year><volume>2013</volume><issue>31</issue><fpage>21</fpage><lpage>61</lpage><pub-id pub-id-type="doi">10.3897/phytokeys.31.6251</pub-id></mixed-citation></tp:treatment-meta><tp:nomenclature><label>6.</label><tp:taxon-name>
                            <tp:taxon-name-part taxon-name-part-type="genus">Liquidambar</tp:taxon-name-part>
                            <tp:taxon-name-part taxon-name-part-type="species">excelsa</tp:taxon-name-part>
                        <object-id xmlns:xlink="http://www.w3.org/1999/xlink" xlink:type="simple">http://species-id.net/wiki/Liquidambar_excelsa</object-id>
                        </tp:taxon-name><tp:taxon-authority>(Noronha) Oken</tp:taxon-authority><xref>Allg. Naturgesch. iii. (3) 1539, 1841. Basionym: 
                            <italic><tp:taxon-name>Altingia excelsa</tp:taxon-name></italic> Noronha, Verh. Batav. Genootsch. Kunsten. 5(2): 9, 1790.</xref><tp:nomenclature-citation-list><tp:nomenclature-citation><tp:taxon-name>Altingia caerulea</tp:taxon-name><comment> Poir., Encycl. [J. Lamarck &amp; al.] Suppl. 5: 545, 1819.</comment></tp:nomenclature-citation><tp:nomenclature-citation><tp:taxon-name>Liquidambar rasamala</tp:taxon-name><comment> Blume, Cat. Gew. Buitenz. 6, 1823.</comment></tp:nomenclature-citation><tp:nomenclature-citation><tp:taxon-name>Liquidambar altingiana</tp:taxon-name><comment> Blume, in Flora Javae 17: 8, tt. 1,2, 1829.</comment></tp:nomenclature-citation><tp:nomenclature-citation><tp:taxon-name>Liquidambar cerasifolia</tp:taxon-name><comment> (Wall. &amp; Griff.) Voigt, Hort. Suburb. Calcutt. 301. 1845.</comment></tp:nomenclature-citation></tp:nomenclature-citation-list></tp:nomenclature><tp:treatment-sec sec-type="Distribution"><title>Distribution.</title><p>China, Bhutan, India, Indonesia (Java, Bali, Sumatra), Malaya, Myanmar, and Thailand. <bold>Representative specimens examined</bold>. <bold>BHUTAN.</bold> Sarbhang district: above Noonpani, 16 km along Sarbhang-Chirang road, <italic>A. Grieson 3581</italic> (E). <bold>CHINA. Yunnan</bold>: between Muang Hing and Szemao and the Szemao hills proper, Southern Yunnan, <italic>J.F. Rock 2768</italic> (GH); between Tengyueh and Lungling, <italic>J.F. Rock 7174</italic> (GH); no locality, <italic>G. Forrest 18414</italic> (GH); Ping-pien Hsien, <italic>H.T. Tsai 61528</italic> (GH); Shweli valley, <italic>G. Forrest 8763</italic> (E, GH). <bold>INDIA.</bold>East Bengal, <italic>Griffith 3380</italic> (A, GH, P); Jingale Bam near Nagahill, <italic>Prain 769</italic> (GH); Kachin Hills, Saden, Upper Burma, Mokim, <italic>Shaik s.n</italic>.; Ind. Or., <italic>Griffith 286</italic> (GH); Ceylon, Royal Botanic Gardens, Peradeniya, sect. C 276, <italic>D.M.A. Jayaweera 1617</italic> (GH). <bold>INDONESIA.</bold>Bali, Dedugul, <italic>Dumat 414</italic> (MO), Bali Timur, Tabana. 2 km W of Candi Kuning, in natural areas of Kebun Raya, beyond introduced Altingia forest, <!--PageBreak--><italic>McDonald &amp; Ismail 4966</italic> (E, GH); Dutch West Indies, <italic>van de Koppel 3299</italic> (MO); East Timor, Koepang, <italic>De Voogd 1772</italic> (A); Java, <italic>Field Museum 373260</italic> (A); Java, Ijoboshan, <italic>C.S. Sargen s.n</italic>.; W. Java, Nirmala Estate, gu Halimum area, Blukar and remnant of forest, <italic>M.J. v. Balgooy 2912</italic> (GH); West-Java, Res. Batavia. Pasir Tjarewed, Land Boland, west of Bogor (Buitenzorg), elev. 600 m., <italic>Bakhuizen 6372</italic> (MO); West Java, relict tree tp Tjibodas Mt. Garden, Gunung Gedeh (Mt.), <italic>Willem Meijer s.n</italic>. (MO); N. Sumatra, Karo plateau, Kaban Djahe, <italic>J.A. Loerzing 17368</italic> (A); South East Java, <italic>H. O. Forbes 1201</italic> (GH); Sumatra, Res. Benkaelen and Afd. Redjang, <italic>T.H. Endert 1068</italic> (A); Sumatra, Sumatra’s Westk. <italic>Moera-Laboch For. Serv, Neth. Ind. 18066</italic> (A). <bold>MYANMAR.</bold>East of Paungdaw Power Station, west bank of the Paungdaw chaung river,<italic> J. Keenan 1407</italic> (E), 1528 (MO); Patkai Mts., <italic>G. Schaap 13</italic> (A); gorge of the Hkrang Hka, North Triangle (Hkinhum), <italic>F. Kingdon-Ward 20761</italic> (A); south of Hpuginhku village, <italic>J. Keenan 3679</italic> (E); Tenasserim Division, Tavoy District, <italic>J. Keenan 1940</italic> (A). <bold>THAILAND.</bold> Nakhon Nayok, Khao Yai National Park, <italic>T. Smitinand 10848</italic> (E); NE Kjonkaen, Phu Khieo, Game Reserve, ca. 80 km E of Phetchabun, <italic>Kyoto University 41655</italic> (A).</p></tp:treatment-sec></tp:taxon-treatment>
