# Supplementary material for: A taxonomic synopsis of Altingiaceae with nine new combinations
Source: PhytoKeys. 2013 Dec 17;(31):21–61. doi: 10.3897/phytokeys.31.6251 (PMC3881344; doi:10.3897/phytokeys.31.6251)
Supplement: XML Treatment for Liquidambar formosana [file phytokeys.31.6251-treatment8.xml]

<!DOCTYPE tp:taxon-treatment
  PUBLIC "-//TaxonX//DTD Taxonomic Treatment Publishing DTD v0 20100105//EN" "tax-treatment-NSO.dtd">
<tp:taxon-treatment xmlns:tp="http://www.plazi.org/taxpub"><tp:treatment-meta><mixed-citation publication-type="journal"><person-group><name><surname>Ickert-Bond</surname><given-names>Stefanie M.</given-names></name><name><surname>Wen</surname><given-names>Jun</given-names></name></person-group><article-title>A taxonomic synopsis of Altingiaceae with nine new combinations</article-title><source>PhytoKeys</source><day>17</day><month>12</month><year>2013</year><volume>2013</volume><issue>31</issue><fpage>21</fpage><lpage>61</lpage><pub-id pub-id-type="doi">10.3897/phytokeys.31.6251</pub-id></mixed-citation></tp:treatment-meta><tp:nomenclature><label>7.</label><tp:taxon-name>
                            <tp:taxon-name-part taxon-name-part-type="genus">Liquidambar</tp:taxon-name-part>
                            <tp:taxon-name-part taxon-name-part-type="species">formosana</tp:taxon-name-part>
                        <object-id xmlns:xlink="http://www.w3.org/1999/xlink" xlink:type="simple">http://species-id.net/wiki/Liquidambar_formosana</object-id>
                        </tp:taxon-name><xref>Hance, Ann. Sc. Nat. Ser. V. v. 215, 1866. TYPE. CHINA: Taiwan: Martio 1864, R. Oldham s.n. (lectotype here designated, P [P00749063!]; isolectotypes: NY [NY00356137!], P [P00749064!]).</xref><tp:nomenclature-citation-list><tp:nomenclature-citation><tp:taxon-name>Liquidambar acerifolia</tp:taxon-name><comment> Maxim., in Bull. Acad. Petersb. x. 486, 1866.</comment></tp:nomenclature-citation><tp:nomenclature-citation><tp:taxon-name>Liquidambar edentata</tp:taxon-name><comment> Merrill, in Journ. Arnold Arb. viii. 6, 1927. (TYPE. CHINA: Fujian [Fukien]: probably near Foochow, <italic>F.T. Metcalf &amp; T.C. Chang 877</italic>,fruit only(Lectotype here designated: UC [UC 288168!]).</comment></tp:nomenclature-citation><tp:nomenclature-citation><tp:taxon-name>Liquidambar maximowiczii</tp:taxon-name><comment> Miq., Ann. Mus. Bot. Lugd. Bat. 3: 200, 1867.</comment></tp:nomenclature-citation><tp:nomenclature-citation><tp:taxon-name>Liquidambar rosthornii</tp:taxon-name><comment> Diels, Bot. Jahrb. Syst. 29(3-4): 380, 1900.</comment></tp:nomenclature-citation><tp:nomenclature-citation><tp:taxon-name>Liquidambar tonkinensis</tp:taxon-name><comment> A. Cheval. in Bull. Econ. Indochine, n. s. 10: 839, 1918.</comment></tp:nomenclature-citation></tp:nomenclature-citation-list></tp:nomenclature><tp:treatment-sec sec-type="Note"><title>Note.</title><p>A few specimens from Hunan and Guangdong exhibit pubescent stems, leaf surfaces and lobing attributable to young plants, previously annotated by Merrill (1934) as “<italic><tp:taxon-name>Liquidambar formosana</tp:taxon-name></italic> var. <italic>heterolobata”</italic>: <italic>Tsang 20927</italic> (MO, SYS), <italic>B. Xiong 8845, 9492, 10032</italic> (MO), Hupeh Prov.: <italic>Wilson 513</italic> (GH-2 sheets). This variety has never been formally published. These specimens are here referred to <italic><tp:taxon-name>Liquidambar formosana</tp:taxon-name></italic>.</p><p>The type of <italic><tp:taxon-name>Liquidambar edentata</tp:taxon-name></italic> Merrill is a mixture of a) <italic><tp:taxon-name>Liquidambar formosana</tp:taxon-name></italic> Hance [UC288168] as a single fruit mounted on the sheet, and b) a large branch of <italic><tp:taxon-name>Acer tutcheri</tp:taxon-name></italic> Duthie. Thus, lectotypification is required. One of the duplicates of <italic>F.T. Metcalf and T.C. Chang 877</italic> at UC [UC258487] bears a label with the original handwriting of Merrill: “<italic><tp:taxon-name>Liquidambar edentata</tp:taxon-name></italic> Merr.”, but the reference to the original publication (“Journ. Arnold Arbor. 8:6. 1927. Type in US Natl. Herb.”) is not Merrill’s own handwriting and was probably later added (as determined by John Boggan [US] from comparison with other holotype material at US described by Merrill). All duplicates of <!--PageBreak--><italic>Metcalf &amp; Chang 877</italic> [A 258487!, SYS 00072571!, UC 258487!] consist only of the branch of <italic><tp:taxon-name>Acer tutcheri</tp:taxon-name></italic>, without the <italic><tp:taxon-name>Liquidambar</tp:taxon-name></italic> fruit.</p></tp:treatment-sec><tp:treatment-sec sec-type="Distribution"><title>Distribution.</title><p>China (Anhui, Chongqing, Fujian, Gansu, Guangdong, Guangxi, Guizhou, Hainan, Hong Kong, Hunan, Hubei, Jiangsu, Jiangxi, Shanxi, Sichuan, Taiwan, and Zheijiang), Laos, and Vietnam. <bold>Representative specimens examined</bold>. <bold>China: Anhui</bold>: <italic>K. Ping 1597</italic> (MO); Chien Shan Hsien, Tien Chu Shan, Chien Shan Hsien, <italic>C. S. Fan 280</italic> (GH); Chiuhwashan, <italic>S.C. Sun 1302</italic> (GH); Wang Shilong. Hefei Shi, Zushan, east slope, <italic>H.L. Yin 2031</italic> (MO); Hwa Shan, <italic>C.S. Fan 75</italic> (E); <bold>Chongqing</bold> (formerly in Sichuan Prov.): Chengkou Shi, <italic>T.L. Dai 103616</italic> (MO); Nanchuan Hsien, <italic>W.P. Fang 811</italic> (A); <bold>Fujian</bold>: Fan Hsioh Niao, Shaowu and vicinity, <italic>F.P. Metcalfe 9360</italic> (GH); Hinghwa Dist., <italic>H.H. Chung 1006</italic> (GH); Nanping Shi, Mangdangshan, <italic>G.-S. He 6179</italic> (MO); Nanping Shi, 3800 Kan, <italic>G.-S. He 5677</italic> (MO); Minhow Hsien: Pehling, near village dwellings, <italic>H.H. Chung 2132</italic> (GH); Sing-Shan, Foochow and vicinity, <italic>C.C. Tang 4655</italic> (MO); Yenping: Buong Kang, <italic>H.H. Chung 3589</italic> (GH); Yenping: Cha-ping, on slope, <italic>H.H. Chung 2901</italic> (GH); <bold>Gansu</bold>: Wan Xian, Bikou, <italic>Z.-Y. Zhang 14271</italic> (MO); Wan Xian, Motianling Shan, Baishui Jiang Nature Reserve, ENE of city of Bikou, <italic>D.E. Boufford et al. 37528</italic> (MO);<bold>Guangdong</bold>: Chong Uen Shan near Kau Fung, Loh Ch’ang District, <italic>W. Tsang 20927</italic> (A, MO); Guangdong, Canton and vicinity, <italic>C.O. Levine 1731</italic> (MO); Lok F’au Mt., <italic>C.O. Levine 1572</italic> (MO); Lung T’au Shan, Iu village and Yeung uk village, <italic>Lignan Team 12347</italic> (MO); Nanling National Forest Park, <italic>S. Ickert-Bond 1305</italic> (F); Nanling National Forest Park, <italic>S. Ickert-Bond 1305</italic> (F), <italic>S. Ickert-Bond 1309</italic> (F); Nanxiong, <italic>L. Deng 6602</italic> (MO); Near Ninling city, on hill side, <italic>S. Ickert-Bond 1321</italic> (F); Road to Jiangxi, along river, ca. 5 km S of Shitang city, <italic>S. Ickert-Bond 1326</italic> (F); Road to Hunan from Nine Peaks, ca. 7 km outside of town, <italic>S. Ickert-Bond 1324</italic> (F); Wan Tong Shan, Ying Tak district, <italic>T.M. Tsui 417</italic> (MO); Yang Shan, and vicinity, South of Linchow, Yang Shan district, <italic>T.M. Tsui 516</italic> (MO); <italic>T.M. Tsui 660</italic> (2 sheets, MO); Xinyi Xian, <italic>C. Wang 31824</italic> (MO); Guangchow, White Cloud Hill on the way to the Temple, <italic>H.H. Chung 866</italic> (GH); <bold>Guangxi</bold>:<italic> A.N. Steward 442</italic> (GH);Chuen Yuen, <italic>T.S. Tsoong 81972</italic> (GH); Longjing, Daginshan, <italic>P.X. Tan 57605</italic> (MO); Loh Hoh Tsuen, Ling Yun Hsien, <italic>A.N. Steward 29</italic> (GH); Mts. Surrounding Pa Lau village, near Sui-Luk, SW o Nanning (Sui-luk village), <italic>W.T. Tsang 21817</italic> (GH); San-min village and vicinity, P’an-ku-shan and Ch’ao- t’ien-shan, Kwei-lin district, <italic>W.T. Tsang 28068</italic> (GH); Ta Tseh Tsuen, <italic>A.N. Steward 1075</italic> (GH);<bold>Guizhou</bold>: Jiangkou Xian, Baishuidong (white water cave) above the Minxiao River, SW of Jiangkou, <italic>B. Bartholomew 773</italic> (GH); Lungli, <italic>H. Handel- Manzetti 185</italic> (GH); <bold>Hainan</bold>: Bak Sa, <italic>S. K. Lau 25962</italic> (GH). Bawangshanling, <italic>Z.-X. Li 3841</italic> (MO); Chim Shan, Maan Ts’uen and vicinity, Ling Shui (Ling- tui) district, <italic>H. Fung 20245</italic> (MO); Ka Chik Shan, Ka Chik Shan and vicinity, <italic>S.K. Lau 1645</italic> (GH); Kam Kong, Yik Tsok Mau, <italic>Canton Christian College Herbarium 7700</italic> (MO); Lingshui Xian, Nanqui, <italic>L. Deng 3116</italic> (MO); Pak Shik Ling, Pak Shik Ling and vicinity, Ku Tung Village (Ching Mai district), <italic>C.I. Lei 355</italic> (GH); Yangxin Xian, Longgang Zhen, <italic>C.-L. Ye 9689</italic> (MO); Ya Xian, <italic>X.-R. Liang 62343</italic> (MO); Yonlin, Yaichow, <italic>F.C. How 20124</italic> (MO);<bold>Hong Kong</bold>: Chung Chi College, <italic>S.Y. Hu &amp; K.H. Yung 46</italic> (MO); Chinese University of Hong Kong campus, <italic>S.Y. Hu 20064</italic> (MO); <italic>S.Y. Hu 20953</italic> (GH, <!--PageBreak-->MO); Hau T’ong Shan, Fuk Lung Monastery, Sin-Fung District, Fung Shue, <italic>Y.M. Taam 779</italic> (GH); Hong Kong University campus, <italic>H.C. Tang 1473</italic> (GH); Shing Mun Country Park, at the crossroads of Lead Mine Pass and Main Dam, <italic>S. Ickert-Bond 1260</italic> (F); <bold>Hubei</bold>: Changchow, White Cloud Hill on the way to the Temple, <italic>H.H. Chung 866</italic> (GH); Chikungshan, border of the provinces of Hupeh and Honan, on the divide between the Yang-Tze and the Hwai-ho rivers, <italic>L.H. Bailey s.n</italic>. (GH); Hinghwa Dist., <italic>H.H. Chung 1006</italic> (GH); Hupeh (W) Arnold Arboretum Expedition, <italic>E.H. Wilson 795</italic> (E); Lin District, <italic>C.O. Levine 3302</italic> (GH); <italic>A. Henry 5218</italic> (GH); <italic>A. Henry 7630</italic> (GH); Lung T’au Shan, Iu village and Yeung uk village, <italic>Lignan 12347</italic> (MO); Western Hupeh, Feng Heang, <italic>E.H. Wilson 513</italic> (GH); W. Hupeh, <italic>E.H. Wilson 218</italic> (GH); Xinyi Xian, <italic>C. Wang 31824</italic> (MO); Yang Shan and vicinity, South of Linchow, Yang Shan district, <italic>T.M. Tsui 660</italic> (MO); Yenping, Cha-ping, <italic>H. H. Chung 2901</italic> (GH); <bold>Hunan</bold>: Henyuang, Goulowshan, <italic>J.B. Zuo 356</italic> (MO); Liuyuang Xian, Longfa Zhen, Shizhu Feng, <italic>B. Xiong 2922</italic> (MO); P’ing T’ou Shan, T’ang Wan village, Yi Chang district, <italic>W.T. Tsang 23613</italic> (GH); Yushun Xian, Zhengxi, <italic>X-G. Li 204950</italic> (MO); <bold>Jiangsu:</bold> Changsu, <italic>T.Y. Cheo 1149</italic> (MO); Haichow village, <italic>J. Hers 2264</italic> (GH); Hua Shan, Nanking, <italic>W.R. Carles s.n</italic>. (E); Kinling, <italic>E.H. Wilson 1639</italic> (GH); Liu Liu Shan, near Haichow,<italic> J</italic>. <italic>Hers 608</italic> (GH); Mao Shan, Tanjang, <italic>Tso 1803</italic> (GH); Nanking, <italic>S.S. Chien 1019</italic> (GH); Yun-Tai-Shan, northern headland of Liuhe, extending into Kou Linhong, Lianyungong Bay,<italic> SAYTBET 45208</italic> (GH); Yun-Tai-Shan, Lian-yun-gang, NE of Jiangsu prov., <italic>K. Yao 8505</italic> (MO); Yuntai, Zikiang Shan (Purple Mountain), N extension of Mao Shan; NE of Sun Yat-Sen Memorial and Tomb, <italic>SAYTBET 45272</italic> (GH); <bold>Jiangxi</bold>: Chuen Yuen, <italic>T.S. Tsoong 81972</italic> (GH); De-Xin county, <italic>K. Yao 11561</italic> (GH); Gangmaiping Xiang Huangyangjie, <italic>B. Xiong 5706</italic> (MO); ); 3 km from Julianshan Nature Preserve entrance, <italic>S. Ickert-Bond 1327</italic> (F); Kinkiang, <italic>E.H. Wilson 1628</italic> (GH); Oo Chi Shan, near Lam Uk Village, Lungan district, <italic>S.K. Lau 4809</italic> (GH); San-min village and vicinity, P’an-ku-shan and Ch’ao-t’ien-shan, Kwei-lin district, <italic>W.T. Tsang 28068</italic> (GH); Sang-su-ling, near Sih-cha-chieh Kan River, about 60 mi south of Nanchnag, Kinagsi, <italic>H.H. Chung 40</italic> (GH); <bold>Shanxi</bold>: Yuyang Xian, Xiaoguojiaba, <italic>K.-J. Fu 5799</italic> (MO); <bold>Sichuan</bold>: <italic>T. T. Yu 229</italic> (GH, MO); <bold>Taiwan</bold>: Chiayi Hsien, Fanlu Hsiang, area nearby Pantienyen, <italic>Y.-R. Lin 516</italic> (MO); Formosana Hokuto, <italic>A. Faurie 279</italic> (GH); Hsinchu Hsien, Wufengm Wushishan, <italic>S. Saito 8371</italic> (MO); Kelung, <italic>O. Warburg 9810</italic> (GH); Nanto, Province Nanto, <italic>E.H. Wilson 10031</italic> (GH)Wuu Tsau street, <italic>T. Sozan 13490</italic> (GH), <italic>L.L. Liu et al. s.n</italic>. (MO); Taipei, University campus, <italic>Y.R. Cheun s.n</italic>. (GH, MO); Tamsui, <italic>A. Henry 425</italic> (GH); Taitum, <italic>U. Faurie 45</italic> (GH); <bold>Zheijiang</bold>: Feng Yang Mountains, <italic>H.-Y. Zou 140</italic> (GH); Kwangsi, Yung Hsien, Ta Tseh Tsuen, <italic>A.N. Steward 1075</italic> (GH); Langquan, Taishui, <italic>R.C. Ching 4823</italic> (GH); Lishui, Dagantou, <italic>S. Chang 6242</italic> (MO); Sang-su-ling, near Sih-cha-chieh Kan River, about 60 li souht of Nanchnag, Kinagsi, <italic>H.H. Chung 40</italic> (GH); Taichow, <italic>R.-C. Ching 1578</italic> (GH), <italic>R.-C. Ching 4823</italic> (GH); Tien Tai Shan, Kwohchingze, <italic>C.Y. Chiao 14238</italic> (GH). <bold>LAOS:</bold> Bolikhamsay, Khamheut district, Ban Namphao, ca. 5 km east of town proper, <italic>D.D. Soejarto 11399</italic> (GH); haut plateau, bassin d’ attopen, <italic>Harmand 13007</italic> (P). <bold>Vietnam:</bold> <bold>Cao Bang</bold>: Ha Lang, municipality Thang Loi, vicinity of Thang Loi village, <italic>P.K. Loc et al. 1704</italic> (MO); <bold>De Quang</bold>: Quang Tri, <!--PageBreak-->Lao Bao, <italic>M. Poilane 1317</italic> (P);<bold>Bac Giang</bold>: Sau (Annam), Tonkin, foret de Pho-ve, <italic>A. Chevalier 2964</italic> (P); <bold>Ha Tay:</bold> Da Chong, <italic>A. Petelot 5747</italic> (A); Mt. Bavi National Park, close to Park headquarters, roadside, <italic>S. Ickert-Bond 1290</italic> (F), Mt. Bavi National Park, roadside, <italic>S. Ickert-Bond 1291</italic> (F); <bold>Hoa Binh</bold>: Kim Boi, <italic>T. Tien Phuong 2539</italic> (HN); <bold>Lang Son:</bold> Dong Dang, <italic>B. Balansa 1156</italic> (P); Huu Lien District, Huu Lsien Municipality, Huu Lien Protected Area, near village of Lan Cau, <italic>D.K. Harder et al. 4180</italic> (MO); Lai moi sau cuoi, Savanne cay go, Chi lang, <italic>N. Tang Khoi 420, 421</italic> (HN); <bold>Nghe An</bold>: Ke hhe, <italic>Donnat 38180</italic> (P); Reserve forestier de Co - Ba (Vie-Nhe), <italic>F. Fleury 30170</italic> (P); <bold>Ninh Binh</bold>: Cuc Phuong National Park, headquarters, east of helipad, <italic>N.M. Cuong 93</italic> (GH, MO); <bold>Phu Tho</bold>: Foret de Dao gia, pres de Phu Tho, <italic>A. Chevalier 37471</italic> (P); <bold>Than Hoa</bold>: Phong Y’, <italic>M. Poilane 1610</italic> (P); <bold>Tuyen Quang</bold>: Reserve forestiere de Niu-La, <italic>F. Fleury 37961</italic> (F); <bold>Vinh Phuc</bold>: Ngoc Thanh, Me Linh, <italic>Phuong 4647</italic> (2 sheets, HN).</p></tp:treatment-sec></tp:taxon-treatment>
