# Supplementary material for: A taxonomic synopsis of Altingiaceae with nine new combinations
Source: PhytoKeys. 2013 Dec 17;(31):21–61. doi: 10.3897/phytokeys.31.6251 (PMC3881344; doi:10.3897/phytokeys.31.6251)
Supplement: XML Treatment for Liquidambar gracilipes [file phytokeys.31.6251-treatment9.xml]

<!DOCTYPE tp:taxon-treatment
  PUBLIC "-//TaxonX//DTD Taxonomic Treatment Publishing DTD v0 20100105//EN" "tax-treatment-NSO.dtd">
<tp:taxon-treatment xmlns:tp="http://www.plazi.org/taxpub"><tp:treatment-meta><mixed-citation publication-type="journal"><person-group><name><surname>Ickert-Bond</surname><given-names>Stefanie M.</given-names></name><name><surname>Wen</surname><given-names>Jun</given-names></name></person-group><article-title>A taxonomic synopsis of Altingiaceae with nine new combinations</article-title><source>PhytoKeys</source><day>17</day><month>12</month><year>2013</year><volume>2013</volume><issue>31</issue><fpage>21</fpage><lpage>61</lpage><pub-id pub-id-type="doi">10.3897/phytokeys.31.6251</pub-id></mixed-citation></tp:treatment-meta><tp:nomenclature><label>8.</label><tp:taxon-name>
                            <tp:taxon-name-part taxon-name-part-type="genus">Liquidambar</tp:taxon-name-part>
                            <tp:taxon-name-part taxon-name-part-type="species">gracilipes</tp:taxon-name-part>
                        <object-id xmlns:xlink="http://www.w3.org/1999/xlink" xlink:type="simple">urn:lsid:ipni.org:names:77134709-1</object-id>
                        <object-id xmlns:xlink="http://www.w3.org/1999/xlink" xlink:type="simple">http://species-id.net/wiki/Liquidambar_gracilipes</object-id>
                        </tp:taxon-name><tp:taxon-authority>(Hemsl.) Ickert-Bond &amp; J. Wen</tp:taxon-authority><tp:taxon-status xmlns:xlink="http://www.w3.org/1999/xlink" xlink:type="simple">comb. nov.</tp:taxon-status><xref>Basionym: 
                            <italic><tp:taxon-name>Altingia gracilipes</tp:taxon-name></italic> Hemsl., in Hook. Ic. Pl. t. 2837, 1907. TYPE. CHINA: Fujian, 
                            <italic>S.T. Dunn</italic> Hb. Hongk. 2682. (Lectotype here designated HK [HK 10948!]; isolectotypes: A [A 00043390!], IBSC [IBSC 001001!])</xref><tp:nomenclature-citation-list><tp:nomenclature-citation><tp:taxon-name>Altingi gracilipes</tp:taxon-name><comment> Hemsl. var. <italic>serrulata</italic> Tutcher, Hong Kong Administrative Report 1914: M31. TYPE. CHINA, Hong Kong, Ukautang, <italic>W.J. Tutcher</italic> Herb. Hongkong No. 10947) (holotype: HK [HK 10949!, collected 25/5/1914]; isotypes: HK [Garden Department Hong Kong 1711!, collected 25/5/1914], HK [HK10950!])</comment></tp:nomenclature-citation><tp:nomenclature-citation><tp:taxon-name>Altinga gracilipes</tp:taxon-name><comment> Hemsl. f. <italic>uniflora</italic> H. T. Chang, Sunyatsenia 7: 74: 1948. TYPE. CHINA, Fujian, <italic>Y. Ling 2295</italic> (holotype: IBSC 001003!)</comment></tp:nomenclature-citation></tp:nomenclature-citation-list></tp:nomenclature><tp:treatment-sec sec-type="Distribution"><title>Distribution.</title><p>China (Fujian, Guangdong, Hong Kong, and Zhejiang). <bold>Representative specimens examined.</bold> <bold>CHINA:Fujian</bold>: Jian Ou, Wang Mu Lin, <italic>Fujian Forestry Coll. 41</italic> (MO); Long Yan, Jiang Shan, Shuang Che, <italic>H. Chen 1272</italic> (F, MO); Nan Ping, Mang Tang Mountains, <italic>G. He 4690</italic> (MO),<italic> G. He 5479</italic> (MO),<italic> G. He 6155</italic> (MO); Yong An, Hong Tian, <italic>Fujian Team 5567</italic> (MO); Yungyung Mts., Fujian, central, <italic>S.T. Dunn 2682</italic> (GH); <bold>Guangdong</bold>: Chaochow district, <italic>N.K. Chun 42718</italic> (MO); Da Pu, Yan Shang, Min Ying, <italic>L. Deng 5438</italic> (MO); Da Pu, Feng Xi,<italic> X. Wang 153</italic> (MO); Da Pu, Ying Jian, <italic>Z. Li 963</italic> (MO); Da Pu, Pu Cheng, <italic>X. Li 202545</italic> (MO); Feng Xun, Da Tian, Bei Xi, <italic>X. Li 200921</italic> (MO); He Yuan, Xin Feng Jian, <italic>B. Yu 103106</italic> (MO); He Ping, Qing Zhou, <italic>Z. Wei 120579</italic> (MO); Jiu Lian Xiang, Xiao Shui, <italic>Z. Wei 120217</italic> (MO); Lian Ping, Zhong xin, Da Shui, <italic>Y. Liu 242</italic> (MO); Ping Yuan, <italic>L. Dong 4331</italic> (MO); Qiao Lin, Shi Hu, <italic>L. Dong 4685</italic> (MO); Raoping Xian, <italic>N.K. Chun 42718</italic> (2 sheets, MO); Rao Ping, Feng Huang, <italic>X. Li 200701</italic> (MO); Rao Ping, Feng Huang Yu, <italic>H. Zeng 72101</italic> (MO); Tung Koo Shan, Tapu district, Tan Shue, <italic>W.T. Tsang 21697</italic> (GH, HK, P); Wu Hua, Shuang <!--PageBreak-->Hua, <italic>Z. Li 1162</italic> (MO); Wu Hua, Qi Mu Zhang, <italic>Y.-J. Wang 56484</italic> (MO); Xin Yi, Da Wu Lin, <italic>Z. Feng 36293</italic> (MO); Yam Na Shan [Yit Nga Shan] Mei [Kaying] District, <italic>W.T. Tsang 21514</italic> (GH), Yunfu Xian, <italic>C. Wang 37057</italic> (MO); <bold>Hong Kong</bold>: <italic>M.T. Sin &amp; W.K. Woo s.n</italic>. (HK); Pat Sin Leng Country Park, Nam Chung trail, <italic>S. Ickert-Bond 1272</italic> (F); Nam Chung, <italic>D. Lau 43</italic> (GH, MO), <italic>T.W. Lau 98</italic> (GH, MO), <italic>Y.-W. Lam 1429</italic> (HK), <italic>K.-L. Yip 4082</italic> (MO); Pat Sin Leng, Plover Cove Country Park, Plover Cove Reservoir, <italic>S. Ickert-Bond 1266</italic> (F); Pat Sing Leng Nature Trails, <italic>L.T. Lo 629</italic> (HK); Sha Tau Kok-luk Keng, <italic>S.Y. Hu 9984</italic> (GH); Wu Kau Tan N.T., <italic>S.Y. Hu &amp; Y.C. Kong 175</italic> (MO), <italic>Y.S. Lau 2634</italic> (HK); <bold>Zhejiang</bold>: Between Ping Yung and Tai Suan, <italic>R.-C. Ching 2199</italic> (E); Feng Yang Mtn., <italic>H.-Y. Zou 79</italic> (MO),<italic> H.-Y. Zou 151</italic> (GH), <italic>H.-Y. Zou 762</italic> (GH); Long Qian, Ju Shui, <italic>P.L. Chiu 1072</italic> (MO); Qing Yuan, Wu Du Mountain, <italic>Z.G. Mao 10231</italic> (MO); Shui Chang, Pu Nang, <italic>P.L. Chiu 1470</italic> (MO); Taishun Hsien, <italic>Y.L. Keng 316</italic> (GH).</p></tp:treatment-sec></tp:taxon-treatment>
