# Supplementary material for: A taxonomic synopsis of Altingiaceae with nine new combinations
Source: PhytoKeys. 2013 Dec 17;(31):21–61. doi: 10.3897/phytokeys.31.6251 (PMC3881344; doi:10.3897/phytokeys.31.6251)
Supplement: XML Treatment for Liquidambar multinervis [file phytokeys.31.6251-treatment10.xml]

<!DOCTYPE tp:taxon-treatment
  PUBLIC "-//TaxonX//DTD Taxonomic Treatment Publishing DTD v0 20100105//EN" "tax-treatment-NSO.dtd">
<tp:taxon-treatment xmlns:tp="http://www.plazi.org/taxpub"><tp:treatment-meta><mixed-citation publication-type="journal"><person-group><name><surname>Ickert-Bond</surname><given-names>Stefanie M.</given-names></name><name><surname>Wen</surname><given-names>Jun</given-names></name></person-group><article-title>A taxonomic synopsis of Altingiaceae with nine new combinations</article-title><source>PhytoKeys</source><day>17</day><month>12</month><year>2013</year><volume>2013</volume><issue>31</issue><fpage>21</fpage><lpage>61</lpage><pub-id pub-id-type="doi">10.3897/phytokeys.31.6251</pub-id></mixed-citation></tp:treatment-meta><tp:nomenclature><label>9.</label><tp:taxon-name>
                            <tp:taxon-name-part taxon-name-part-type="genus">Liquidambar</tp:taxon-name-part>
                            <tp:taxon-name-part taxon-name-part-type="species">multinervis</tp:taxon-name-part>
                        <object-id xmlns:xlink="http://www.w3.org/1999/xlink" xlink:type="simple">urn:lsid:ipni.org:names:77134710-1</object-id>
                        <object-id xmlns:xlink="http://www.w3.org/1999/xlink" xlink:type="simple">http://species-id.net/wiki/Liquidambar_multinervis</object-id>
                        </tp:taxon-name><tp:taxon-authority>(Cheng) Ickert-Bond &amp; J. Wen</tp:taxon-authority><tp:taxon-status xmlns:xlink="http://www.w3.org/1999/xlink" xlink:type="simple">comb. nov.</tp:taxon-status><xref>Basionym: 
                            <italic><tp:taxon-name>Altingia multinervis</tp:taxon-name></italic> Cheng, in Notes For. Inst. Nat. Centr. Univ. Nanking, Dendrol. Ser., No. 1, 3 1947. TYPE. CHINA: Guizhou: Chishui, Tiantaishan, 29 Oct 1938, 
                            <italic>P.C. Tsoong 256</italic> (holotype, N seen as photo!; isotype, SYS 72729!).</xref></tp:nomenclature><tp:treatment-sec sec-type="Note"><title>Note.</title><p>Specimens of <italic><tp:taxon-name>Liquidambar multinervis</tp:taxon-name></italic> show long-petioled papery leaves, with 10 lateral veins, and serrate margin, closely resembling <italic><tp:taxon-name>Liquidambar siamensis</tp:taxon-name></italic> or <italic><tp:taxon-name>Liquidambar excelsa</tp:taxon-name></italic>. Broken infructescences of the specimen at N suggest few fruits per infructescence, thus underscoring the closeness to <italic><tp:taxon-name>Liquidambar siamensis</tp:taxon-name></italic>, while <xref ref-type="bibr" rid="B7">Cheng (1947)</xref> described its close affinity with <italic><tp:taxon-name>Liquidambar yunnanensis</tp:taxon-name></italic>. This species is poorly understood, we have only seen the type collection that consists of a branch with multiple leaves and a crushed infructescence. The distributional discontinuity of <italic><tp:taxon-name>Liquidambar multinervis</tp:taxon-name></italic> in N Guizhou from those of <italic><tp:taxon-name>Liquidambar siamensis</tp:taxon-name></italic> and <italic><tp:taxon-name>Liquidambar excelsa</tp:taxon-name></italic> much further south may warrant specific status, but more material is needed. N Guizhou is not well explored botanically and with more exploration of this area, we might be able to better characterize this taxon in the future.</p></tp:treatment-sec><tp:treatment-sec sec-type="Distribution"><title>Distribution.</title><p>China, N Guizhou.</p></tp:treatment-sec><ref-list><ref id="B7"><mixed-citation xmlns:xlink="http://www.w3.org/1999/xlink" xlink:type="simple"><person-group><name name-style="western"><surname>Cheng</surname><given-names>WC</given-names></name></person-group> (<year>1947</year>) <article-title>New Chinese trees and shrubs</article-title>.  <source>Research Notes, Forestry Institute, National Central University, Nanking, Dendrological Series</source><volume>1</volume>: <fpage>1</fpage>–<lpage>4</lpage>.</mixed-citation></ref></ref-list></tp:taxon-treatment>
