# Supplementary material for: A taxonomic synopsis of Altingiaceae with nine new combinations
Source: PhytoKeys. 2013 Dec 17;(31):21–61. doi: 10.3897/phytokeys.31.6251 (PMC3881344; doi:10.3897/phytokeys.31.6251)
Supplement: XML Treatment for Liquidambar obovata [file phytokeys.31.6251-treatment11.xml]

<!DOCTYPE tp:taxon-treatment
  PUBLIC "-//TaxonX//DTD Taxonomic Treatment Publishing DTD v0 20100105//EN" "tax-treatment-NSO.dtd">
<tp:taxon-treatment xmlns:tp="http://www.plazi.org/taxpub"><tp:treatment-meta><mixed-citation publication-type="journal"><person-group><name><surname>Ickert-Bond</surname><given-names>Stefanie M.</given-names></name><name><surname>Wen</surname><given-names>Jun</given-names></name></person-group><article-title>A taxonomic synopsis of Altingiaceae with nine new combinations</article-title><source>PhytoKeys</source><day>17</day><month>12</month><year>2013</year><volume>2013</volume><issue>31</issue><fpage>21</fpage><lpage>61</lpage><pub-id pub-id-type="doi">10.3897/phytokeys.31.6251</pub-id></mixed-citation></tp:treatment-meta><tp:nomenclature><label>10.</label><tp:taxon-name>
                            <tp:taxon-name-part taxon-name-part-type="genus">Liquidambar</tp:taxon-name-part>
                            <tp:taxon-name-part taxon-name-part-type="species">obovata</tp:taxon-name-part>
                        <object-id xmlns:xlink="http://www.w3.org/1999/xlink" xlink:type="simple">urn:lsid:ipni.org:names:77134711-1</object-id>
                        <object-id xmlns:xlink="http://www.w3.org/1999/xlink" xlink:type="simple">http://species-id.net/wiki/Liquidambar_obovata</object-id>
                        </tp:taxon-name><tp:taxon-authority>(Merrill &amp; Chun) Ickert-Bond &amp; J. Wen</tp:taxon-authority><tp:taxon-status xmlns:xlink="http://www.w3.org/1999/xlink" xlink:type="simple">comb. nov.</tp:taxon-status><xref>Basionym: 
                            <italic><tp:taxon-name>Altingia obovata</tp:taxon-name></italic> Merrill &amp; Chun, in Sunyatsenia, 2: 238, 1935. TYPE. CHINA: Hainan: Yaichow, Ngai Yen, 
                            <italic>F.C. How 70369</italic> (holotype: NY [NY 00356124!]; isotypes: A [A00043391!], HK [HK1713!], SYS [SYS 00095710!]).</xref></tp:nomenclature><tp:treatment-sec sec-type="Distribution"><title>Distribution.</title><p>China, Hainan. <bold>Representative specimens examined</bold>. <bold>CHINA:Hainan</bold>: no locality, <italic>H.Y. Liang 64371</italic> (E), <italic>H.Y. Liang 64734</italic> (GH), <italic>H.Y. Liang 62594</italic> (P); <!--PageBreak--><italic>C. Wang 35691</italic> (MO); <italic>C. Wang 35897</italic> (GH); Ding’an Xian, <italic>C. Wang 36153</italic> (MO); Lingshui Xian, <italic>C. Wang 36638</italic> (MO); Mo San Leng, <italic>N.K. Chun 44321</italic> (GH); Qiong Zhong county, Cheng Po district, Da Li village (up?), Baishui Ling, Deng, <italic>Liang 3685</italic> (MO); Waning County, Liulian Mts., <italic>Y. Zhong 4321</italic> (MO); Waning county, Wumie district, Tongtie mountain (Ling), <italic>Z. Li 4972</italic> (MO).</p></tp:treatment-sec></tp:taxon-treatment>
