# Supplementary material for: A taxonomic synopsis of Altingiaceae with nine new combinations
Source: PhytoKeys. 2013 Dec 17;(31):21–61. doi: 10.3897/phytokeys.31.6251 (PMC3881344; doi:10.3897/phytokeys.31.6251)
Supplement: XML Treatment for Liquidambar orientalis [file phytokeys.31.6251-treatment12.xml]

<!DOCTYPE tp:taxon-treatment
  PUBLIC "-//TaxonX//DTD Taxonomic Treatment Publishing DTD v0 20100105//EN" "tax-treatment-NSO.dtd">
<tp:taxon-treatment xmlns:tp="http://www.plazi.org/taxpub"><tp:treatment-meta><mixed-citation publication-type="journal"><person-group><name><surname>Ickert-Bond</surname><given-names>Stefanie M.</given-names></name><name><surname>Wen</surname><given-names>Jun</given-names></name></person-group><article-title>A taxonomic synopsis of Altingiaceae with nine new combinations</article-title><source>PhytoKeys</source><day>17</day><month>12</month><year>2013</year><volume>2013</volume><issue>31</issue><fpage>21</fpage><lpage>61</lpage><pub-id pub-id-type="doi">10.3897/phytokeys.31.6251</pub-id></mixed-citation></tp:treatment-meta><tp:nomenclature><label>11.</label><tp:taxon-name>
                            <tp:taxon-name-part taxon-name-part-type="genus">Liquidambar</tp:taxon-name-part>
                            <tp:taxon-name-part taxon-name-part-type="species">orientalis</tp:taxon-name-part>
                        <object-id xmlns:xlink="http://www.w3.org/1999/xlink" xlink:type="simple">http://species-id.net/wiki/Liquidambar_orientalis</object-id>
                        </tp:taxon-name><tp:taxon-authority>Mill.</tp:taxon-authority><xref>Gard. Dict. ed. 8, n. 2, 1768.</xref><tp:nomenclature-citation-list><tp:nomenclature-citation><tp:taxon-name>Liquidambar imberbis</tp:taxon-name><comment> Ait., Hortus Kew. (W. Aiton) 3: 365, 1789.</comment></tp:nomenclature-citation><tp:nomenclature-citation><tp:taxon-name>Liquidambar orientalis</tp:taxon-name><comment> Mill. var. <italic>integriloba</italic> Fiori, Ann. R. Inst. Sup. Agr. For. Naz. 9: 153, 1924.</comment></tp:nomenclature-citation></tp:nomenclature-citation-list></tp:nomenclature><tp:treatment-sec sec-type="Note"><title>Note.</title><p><italic><tp:taxon-name>Liquidambar orientalis</tp:taxon-name></italic> still needs lectotypification. The prologue states as follows: <italic>‘The seeds were sent by Mr. Peyssonel from the Levant, to the French king’s garden at Marli, a few of which were sent to me by Mr. Richard, the king’s gardener, which succeeded in the Chelsea [Physic] garden.’</italic></p><p>When examining type material from FI of var.<italic> integriloba</italic> and the typical <italic><tp:taxon-name>Liquidambar orientalis</tp:taxon-name></italic> no clear distinction of lobing was observed. The FI specimens were identified as <italic><tp:taxon-name>Liquidambar orientalis</tp:taxon-name></italic> var. <italic>integriloba</italic> (<italic>A. Fiori 230</italic> – 2 sheets, <italic>A. Fiori 231</italic> – 2 sheets, G. Jannone s.n. – 1 sheet, <italic>A. Fiori</italic> s.n. – 1 sheet). When comparing material from Turkey (ISTO), the specimens collected by <italic>Aksoy 5202</italic> (2 sheets) have margins that are sometime lobed beyond the typical 5 –lobing, also observed in <italic>Aksoy 5201</italic> (ISTO-1 sheet), and <italic>Aksoy 5203</italic> (ISTO - 4 sheets), while specimens identified as <italic><tp:taxon-name>Liquidambar orientalis</tp:taxon-name></italic> var. <italic>integriloba</italic> lack such lobing, as seen in <italic>Aksoy 5204</italic> (ISTO-3 sheets) also from Turkey. This specimen (<italic>Murray 1020</italic> – GH, MO) lacks the typical lobing of var. <italic>orientalis</italic> and could thus be considered var. <italic>integrifolia</italic>.</p></tp:treatment-sec><tp:treatment-sec sec-type="Distribution"><title>Distribution.</title><p>Southwestern Turkey and on the Greek island of Rhodes. <bold>Representative specimens examined.</bold> <bold>Turkey:</bold> C<sub>2</sub> Mugla: Kaycepra, <italic>Goner 9145</italic> (MO); C<sub>2</sub> Mugla: Kargi, 10 km N of Fethiye, <italic>G. Polunin 14923</italic> (E); Mughla near Dogusbelen, <italic>Danish Bot. Trans-Asia Expedition III, No. 2081</italic> (E); Mugla, between Köycefiz and Kavak <italic>Aksoy 5203 (ISTO)</italic>; Mugla: Distr. Marmaris, Er. Koezcegiz, <italic>Khan 45</italic> (E); Isparta, Sütçüler, Karacaören <italic>Aksoy 5204 (ISTO)</italic>; Koezcegiz, <italic>J.S. Andersen 2081</italic> (E); near Severagno, <italic>Khan et al. 45</italic> (E); Paludal place (marsh), 1 km NE of Marmaris, <italic>E. Murray 1020</italic> (A, E, MO); Vil. Mughla near Dogus belen, <italic>P.H. Davis 13474</italic> (E).<bold>GREECE:</bold> collini a sud di Severagno, <italic>G. Jannone s.n</italic>. (FI); Peveragno, secus rivulum “Pelicano”, <italic>K.H. Rechinger 8550</italic> (E); convento d’Iskiati, <italic>A. Fiori 130</italic> (FI), <italic>A. Fiori 230</italic> (FI); era Alaeruna ed Apallaua, lengo il fiemme Saduras, <italic>A. Fiori 231</italic> (FI); Rhodes Island, between Malona and Archangelos, <italic>K. Boratynska et al. 15</italic> (K); between Malona and Archangelos, old trees along small stream, very frequent, <italic>K. Boratynska 164</italic> (K); Salakos, hedges near stream, <italic>Davis 40317</italic> (K); SE of Salakos, along stream, below orchard, <italic>K. Boratynska 15</italic> (K). <italic>Cultivated</italic>: Italy: Rome, <italic>Martinetto</italic> s.n. (ASU). USA: Washington, University of Washington Arboretum, <italic>A.L. Bogle 1561</italic> (ASU).</p><!--PageBreak--></tp:treatment-sec></tp:taxon-treatment>
