# Supplementary material for: A taxonomic synopsis of Altingiaceae with nine new combinations
Source: PhytoKeys. 2013 Dec 17;(31):21–61. doi: 10.3897/phytokeys.31.6251 (PMC3881344; doi:10.3897/phytokeys.31.6251)
Supplement: XML Treatment for Liquidambar poilanei [file phytokeys.31.6251-treatment13.xml]

<!DOCTYPE tp:taxon-treatment
  PUBLIC "-//TaxonX//DTD Taxonomic Treatment Publishing DTD v0 20100105//EN" "tax-treatment-NSO.dtd">
<tp:taxon-treatment xmlns:tp="http://www.plazi.org/taxpub"><tp:treatment-meta><mixed-citation publication-type="journal"><person-group><name><surname>Ickert-Bond</surname><given-names>Stefanie M.</given-names></name><name><surname>Wen</surname><given-names>Jun</given-names></name></person-group><article-title>A taxonomic synopsis of Altingiaceae with nine new combinations</article-title><source>PhytoKeys</source><day>17</day><month>12</month><year>2013</year><volume>2013</volume><issue>31</issue><fpage>21</fpage><lpage>61</lpage><pub-id pub-id-type="doi">10.3897/phytokeys.31.6251</pub-id></mixed-citation></tp:treatment-meta><tp:nomenclature><label>12.</label><tp:taxon-name>
                            <tp:taxon-name-part taxon-name-part-type="genus">Liquidambar</tp:taxon-name-part>
                            <tp:taxon-name-part taxon-name-part-type="species">poilanei</tp:taxon-name-part>
                        <object-id xmlns:xlink="http://www.w3.org/1999/xlink" xlink:type="simple">urn:lsid:ipni.org:names:77134712-1</object-id>
                        <object-id xmlns:xlink="http://www.w3.org/1999/xlink" xlink:type="simple">http://species-id.net/wiki/Liquidambar_poilanei</object-id>
                        </tp:taxon-name><tp:taxon-authority>(Tardieu) Ickert-Bond &amp; J. Wen</tp:taxon-authority><tp:taxon-status xmlns:xlink="http://www.w3.org/1999/xlink" xlink:type="simple">comb. nov.</tp:taxon-status><xref>Basionym: 
                            <italic><tp:taxon-name>Altingia poilanei</tp:taxon-name></italic> Tardieu, Fl. Camb., Laos &amp; Vietn., Fasc. 4, 95 (1965), in adnot. TYPE. VIETNAM: SaPa, 
                            <italic>M. Poilane 12844</italic> (holotype, P 00317366!).</xref></tp:nomenclature><tp:treatment-sec sec-type="Distribution"><title>Distribution.</title><p>Vietnam. <bold>Representative specimens examined</bold>: <bold>VIETNAM. Lao Cai</bold>: Sa Pa, <italic>China-Vietnam Team 8462</italic> (HN); Ta Pinh Hmong village, some of the last remaining forest by small river across from rice paddies, <italic>S. Ickert-Bond 1296</italic> (F).</p></tp:treatment-sec></tp:taxon-treatment>
