# Supplementary material for: A taxonomic synopsis of Altingiaceae with nine new combinations
Source: PhytoKeys. 2013 Dec 17;(31):21–61. doi: 10.3897/phytokeys.31.6251 (PMC3881344; doi:10.3897/phytokeys.31.6251)
Supplement: XML Treatment for Liquidambar siamensis [file phytokeys.31.6251-treatment14.xml]

<!DOCTYPE tp:taxon-treatment
  PUBLIC "-//TaxonX//DTD Taxonomic Treatment Publishing DTD v0 20100105//EN" "tax-treatment-NSO.dtd">
<tp:taxon-treatment xmlns:tp="http://www.plazi.org/taxpub"><tp:treatment-meta><mixed-citation publication-type="journal"><person-group><name><surname>Ickert-Bond</surname><given-names>Stefanie M.</given-names></name><name><surname>Wen</surname><given-names>Jun</given-names></name></person-group><article-title>A taxonomic synopsis of Altingiaceae with nine new combinations</article-title><source>PhytoKeys</source><day>17</day><month>12</month><year>2013</year><volume>2013</volume><issue>31</issue><fpage>21</fpage><lpage>61</lpage><pub-id pub-id-type="doi">10.3897/phytokeys.31.6251</pub-id></mixed-citation></tp:treatment-meta><tp:nomenclature><label>13.</label><tp:taxon-name>
                            <tp:taxon-name-part taxon-name-part-type="genus">Liquidambar</tp:taxon-name-part>
                            <tp:taxon-name-part taxon-name-part-type="species">siamensis</tp:taxon-name-part>
                        <object-id xmlns:xlink="http://www.w3.org/1999/xlink" xlink:type="simple">urn:lsid:ipni.org:names:77134713-1</object-id>
                        <object-id xmlns:xlink="http://www.w3.org/1999/xlink" xlink:type="simple">http://species-id.net/wiki/Liquidambar_siamensis</object-id>
                        </tp:taxon-name><tp:taxon-authority>(Craib) Ickert-Bond &amp; J. Wen</tp:taxon-authority><tp:taxon-status xmlns:xlink="http://www.w3.org/1999/xlink" xlink:type="simple">comb. nov.</tp:taxon-status><xref>Basionym: 
                            <italic><tp:taxon-name>Altingia siamensis</tp:taxon-name></italic> Craib, in Kew Bull. 1928, 68. TYPE. THAILAND: Mŭ ang Pan, 700 m, evergreen forest, Doi Duan, 
                            <italic>Kerr 5110</italic> (holotype: BK257949!).</xref><tp:nomenclature-citation-list><tp:nomenclature-citation><tp:taxon-name>Altingia tenuifolia</tp:taxon-name><comment> Chun ex H.T. Chang, in Acta Sci. Nat. Univ. Sunyatseni, 1959(2): 34, 1959. TYPE. CHINA: Guizhou [Kweichow], Dushan, <italic>Y. Tsiang 6677</italic> (holotype, IBSC!, isotypes: A [A00043392!], E [E00181734!], NY [00356122!]).</comment></tp:nomenclature-citation><tp:nomenclature-citation><tp:taxon-name>Altingia angustifolia</tp:taxon-name><comment> H.T. Chang, Acta Sci. Nat. Univ. Sunyatseni, 1961 (4): 52, 1961. TYPE. CHINA: Guangdong, Dapu, in dense forests, 10 Jun 1957, <italic>L. Deng 5031</italic> (holotype: IBSC (IBSC 001000!); isotype: PE (PE00029853!).</comment></tp:nomenclature-citation><tp:nomenclature-citation><tp:taxon-name>Altingia takhtajanii</tp:taxon-name><comment> Thai, Bot. J., URSS, l. 996, 1965. TYPE. VIETNAM: Chieng-ve, Moc-chan, alt. 770 m, 13-III-1963, <italic>Thai Van Trung 108</italic> (holotype: LE!)</comment></tp:nomenclature-citation></tp:nomenclature-citation-list></tp:nomenclature><tp:treatment-sec sec-type="Distribution"><title>Distribution.</title><p>China (Guangdong, Yunnan), Cambodia, Laos, N Thailand, and Vietnam. <bold>Representative specimens examined. CAMBODIA.</bold>Forét de Phnom Penh, Komnhan, <italic>M. Bejaud 877</italic> (P). <bold>Kampot</bold>: Bokor National Park, Pokopvil waterfall, near the head, <italic>S. Ickert-Bond 1280</italic> (F),<italic> 1281</italic> (F); Kampot, Bokor National Park, upper Popovill waterfall head, <italic>M. Monyrak 10</italic> (A); <bold>INDONESIA.</bold>Java, Preanger Takoka, <italic>Koordes 15754</italic> (P). <bold>LAOS:</bold> Fam Neva et M. Ham, <italic>M. Poilane 2000</italic> (A, P); haut cours de la Zehepone entre A Chieng et Klem Zalo, <italic>M. Poilane 13500</italic> (P); Pak Song, Sedone Prov., Sedone, <italic>J.E. Vidal 4461</italic> (P). <bold>THAILAND</bold>. <bold>Nakorn Nayo:</bold> Khao Yai, <italic>Hardial 601</italic> (A), <italic>J.F. Maxwell s.n</italic>. (MO); Nakhon Nayok, Khao Yai National Park, <italic>T. Smitinand 10848</italic> (E); Nam Phnom, Prov. E., District Chaiyaphum, <italic>C.F. van Beusekom 4102</italic> (MO). <bold>Union of Myanmar</bold>:Tenasserim division, Tavoy district, east of Paungdaw Power Station, west bank of the Paungdae chaung, <italic>J. Keenan 1407</italic> (E, MO). <bold>VIETNAM:</bold>semi flumen Da one in foret Bieu Loa, <italic>L. Pierre s.n</italic>. (P); <bold>Da Nang:</bold> Tourane, 100 km S of Hue, the later being Loureiro’s type locality for the majority of the Cochinchina species, <italic>J. Clemens 3388</italic> (A, MO, P); <bold>Gialai-Kontum</bold>: Dac Long, Dac Glai, Kontum, <italic>N. Kin Dao 182</italic> (HN); Kbang, Kong Ha Nung, So Nglang, Xa Dong, Dac Glay, va mot so tinh Khac, <italic>no collector 745</italic> (HN); So Rang, An Khe, <italic>V. Xuan Phuong 586</italic> (HN); <!--PageBreak--><bold>Khánh Hòa:</bold> Cay to hop, Nhatrang, <italic>M. Poilane 3228</italic> (P); Hon Ba Mtns., Suoi Cat Village, <italic>D.D. Soejarto DDS 13561</italic> (MO); Nui Chua National Park, Ninh Hai Distr., Vinh Hai Municipality, <italic>J.C. Regalado et al. HLF4449</italic> (MO); <bold>Lam Dong:</bold> en peu au sud de la Mation agu cole de Blao pres du Haut Donai, <italic>M. Poilane 22153</italic> (P); Loc Tan, Bao Lac, <italic>N. Tien Ban 469</italic> (HN), <italic>H. Tue 523</italic> (HN). <bold>Ninh Thuan</bold>: Ka Rom pro: Phanrang, <italic>M. Poilane 9938</italic> (2 sheets, P); <bold>Son La:</bold> Song Ma, <italic>N. Tien Ban 110</italic> (HN).</p></tp:treatment-sec></tp:taxon-treatment>
