# Supplementary material for: A taxonomic synopsis of Altingiaceae with nine new combinations
Source: PhytoKeys. 2013 Dec 17;(31):21–61. doi: 10.3897/phytokeys.31.6251 (PMC3881344; doi:10.3897/phytokeys.31.6251)
Supplement: XML Treatment for Liquidambar styraciflua [file phytokeys.31.6251-treatment15.xml]

<!DOCTYPE tp:taxon-treatment
  PUBLIC "-//TaxonX//DTD Taxonomic Treatment Publishing DTD v0 20100105//EN" "tax-treatment-NSO.dtd">
<tp:taxon-treatment xmlns:tp="http://www.plazi.org/taxpub"><tp:treatment-meta><mixed-citation publication-type="journal"><person-group><name><surname>Ickert-Bond</surname><given-names>Stefanie M.</given-names></name><name><surname>Wen</surname><given-names>Jun</given-names></name></person-group><article-title>A taxonomic synopsis of Altingiaceae with nine new combinations</article-title><source>PhytoKeys</source><day>17</day><month>12</month><year>2013</year><volume>2013</volume><issue>31</issue><fpage>21</fpage><lpage>61</lpage><pub-id pub-id-type="doi">10.3897/phytokeys.31.6251</pub-id></mixed-citation></tp:treatment-meta><tp:nomenclature><label>14.</label><tp:taxon-name>
                            <tp:taxon-name-part taxon-name-part-type="genus">Liquidambar</tp:taxon-name-part>
                            <tp:taxon-name-part taxon-name-part-type="species">styraciflua</tp:taxon-name-part>
                        <object-id xmlns:xlink="http://www.w3.org/1999/xlink" xlink:type="simple">http://species-id.net/wiki/Liquidambar_styraciflua</object-id>
                        </tp:taxon-name><xref>L., Sp. Pl. 999, 1753. TYPE: 
                            <italic>Kalm</italic>, Herb. Linn. No. 1134.1 (LINN), (lectotype designated by Wijnands in Bot. Commelins: 109. 1983, [LINN HL1134.1, seen as image!]).</xref><tp:nomenclature-citation-list><tp:nomenclature-citation><tp:taxon-name>Liquidambar barbata</tp:taxon-name><comment> Stokes, Bot. Mat. Med. iv. 332, 1812.</comment></tp:nomenclature-citation><tp:nomenclature-citation><tp:taxon-name>Liquidambar gummifera</tp:taxon-name><comment> Salisb., Prod. 393, 1796.</comment></tp:nomenclature-citation><tp:nomenclature-citation><tp:taxon-name>Liquidambar macrophylla</tp:taxon-name><comment> Oerst., Am. Centr. 16 t. 10, 11, 1863. TYPE. NICARAGUA: Monte Pantasmo. <italic>A.S. Oersted 3050</italic> (lectotype designated by Sosa in Flora Veracruz 1:2. 1978 [C], as photo at MEXU; isolectotype [F!]).</comment></tp:nomenclature-citation><tp:nomenclature-citation><tp:taxon-name>Liquidambar styraciflua</tp:taxon-name><comment> var. <italic>macrophylla</italic> (Oerst.) Nied. in Engl. &amp; Prantl, Nat. Pflanzenfam. 3, Abt. 2a: 124, fig. 69H, 1891.</comment></tp:nomenclature-citation><tp:nomenclature-citation><tp:taxon-name>Liquidambar styraciflua</tp:taxon-name><comment> var. <italic>mexicana</italic> Oerst., Amer. Centr<underline>.</underline> 16, t. 11. 1863. TYPE. MEXICO: Veracruz: H. Bartholomé, <italic>F.M. Liebmann 3052</italic> (lectotype designated by Sosa in Flora Veracruz 1:2. 1978 [C], as photo at ALA! and XAL).</comment></tp:nomenclature-citation></tp:nomenclature-citation-list></tp:nomenclature><tp:treatment-sec sec-type="Representative specimens examined"><title>Representative specimens examined.</title><p><bold>Belize</bold>: <bold>Cayo</bold>: Chiquibul, Ceibo Grande to Main Divide, <italic>A.K. Monro 2626</italic> (MO), Ceibo Grande to drill sites track, <italic>M. Pena 1046</italic> (MO); Chalate, Vicinity of La Palma, Dept. of Chalatenango, <italic>P.H. Allen 7265</italic> (F). <bold>El Salvador:</bold> <bold>Dept. Chalatenango</bold>: Along trails from San Ignacio to Las Pilas, west slope, <italic>J.M. Tucker 1209</italic> (F); Chalate, El Jute, <italic>S. Calderon 1928</italic> (F); Hacienda San Miguel near Metapan, <italic>M.C. Carlson 757</italic>, (F); On the road between San Salvador and La Palma, <italic>M.C. Carlson 608</italic> (F); Salvador, Ana, forested slopes between Rio San Miguel and summit of Cerro El Pinal, Pine-aok zone, mountains near Finca San Jose, 10 km, <italic>N.C. Fassett 28302</italic>, (F, GH, MO); San Ignacio, La Palma, <italic>M. Hernandez 558</italic> (MO); San Jose Igenio, P.N. Montecristo, <italic>V.M. Martinez 142, 454</italic>, (MO); 20 kms al SO de Montecristo, <italic>R.A. Molina 12578</italic> (F). <bold>Guatemala:</bold> Cerro Negro, <italic>J.A. Steyermark 51726</italic> (A); Chicoyonito, Dept. Alta Verapaz, <italic>J.D. Smith 1855</italic> (GH); Cocola, Reion de Cocola, northeast of Carcha, Dept. Alta, <italic>P.C. Standley 70309</italic> (A); Dept. Alta Verapaz, Coban, <italic>H. Tuerckheim 1804</italic> (E, GH, MO); Dept. Huehuetenango: Cerro Victoria, <italic>J.A. Steyermark 49713</italic>, (A); Dept. Zacapa: pine-covered slopes, Sierra de las Minas, <italic>J.A. Steyermark 29732</italic> (A); Dept. Zacapa: along Rillito del Volcan de Monos, <italic>J.A. Steyermark 42409</italic>, (A); Huehne, Yalambohoch, <italic>E. Seler 3024</italic> (GH); Nebaj, Dept. Quiche,<italic> A.F. Skutch 1739</italic> (A); Sierra de las Minas, near San Geronimo, <italic>W.A. Kellerman 6412</italic> (MO); Valley of Rio de las Violetas, north of Nebaj, <italic>G.R. Proctor 25212</italic> (F, MO); Verapaz, Baja Verapaz. Mun. Chilasco, 6km al SW de Chilasco, <!--PageBreak--><italic>L.P. Tenorio 14900</italic> (MO). <bold>Honduras:</bold> Aldea El Carmelo, 1 km SE of Valle de Angeles, <italic>G. Amador 172</italic> (F); Floresta de pino-liquidambar de la Monatana Zanquin, <italic>R.A. Molina 2834</italic> (F, GH); Lempira, Celaque National Park, ca. 7 km of Gracias, <italic>T.F. Daniel 9628</italic> (MO); Rio Pijol Valley, 6-7 km south of Nueva Eperanza, <italic>R.L. Liesner 26609</italic> (MO); Trencheras, 20 km N of Siguatapeque, <italic>R. Howard 627</italic> (A); Valle Encantado, slopes of Mt. Uyuca, <italic>P.H. Allen 11181</italic> (A); <bold>Dept. Morazan</bold>: entre Pena Blany, Lo de Ponce, <italic>L.O. Williams 17113</italic> (GH); slopes of Cerro de Uyuca, <italic>P.C. Standley 887</italic> (F); <bold>Dept. Altantida</bold>: vicinty of La Ceiba, near Danto river, <italic>T.G. Yuncker 8776</italic> (GH); <bold>Dept. of Comayagua</bold>: edge of ravine near El Achote, <italic>T.G. Yuncker 5830</italic> (F, GH); El Achote, near Siguatepeque, <italic>P.C. Standley 56158</italic> (A); <bold>Comaya</bold>: bosque mixto y humedo de Barranco Trincheras, <italic>R.A. Molina 10807</italic> (F); R. Selan, <italic>V. J. Rodriguez 2840</italic> (F); vicinity of Siquatepeque, <italic>P.C. Standley 6497</italic> (F); <bold>Cortes</bold>: Montana de Cusuco, Cordillera de Idalfonso, <italic>R.A. Molina 7254</italic> (F); Montaña San Cristobal, sur de Agua Fria, <italic>R.A. Molina 7614</italic> (F); Montaña Agua Fria, <italic>R.A. Molina 11342</italic> (F); Montana San Idalfonso entre Banaderos y Cusuco, <italic>R.A. Molina 11454</italic> (F). <bold>El Paraiso</bold>: Guinope, <italic>V.J. Rodriguez 1883</italic> (F); Montaña Teupasenti, entre Junquillo y Teupasenti, <italic>R.A. Molina 11940</italic>, (F); Mt. Volcan, <italic>L. Williams 12190</italic> (F); Paraiso; <bold>Lempira:</bold> Montana de Celaque, SE portion of massif, <italic>G. Davidse 34570</italic> (MO); Mount Elaque National Park, <italic>J. Renfrow 16</italic> (MO); <bold>Moraza</bold>: 20 km de Tegucigalpa, Montanña La Tigra, <italic>A. Rubio 63</italic> (MO); Bosques del Volcan de Guaimaca, Cordillera Misoco, <italic>R.A. Molina 6127</italic> (F); Campamento de Las Flores, <italic>P.C. Standley 13708</italic> (F); Cerca de Montaña La Tigra, <italic>R.A. Molina 13755</italic> (F); Faldas de Uyuca, <italic>R.A. Molina 983</italic> (F); Los Planes. 25 km al N.E. de Tegucigalpa, <italic>S. Y. Chevez 119</italic> (MO); Pinares entre La Piramide y Zambrano, <italic>R.A. Molina 11034</italic> (F); Region of El Quebracho, <italic>P.C. Standley 23747</italic> (F); Valle Encantado, slopes of Mt. Uyuca, <italic>P.H. Allen 11181</italic> (F); <bold>Ocotep</bold>: Cordillera Merendon 10 km from Nueva Ocotepeque, <italic>R.A. Molina</italic> 22235 (F<bold>)</bold>; <bold>Olanch</bold>: Montaña La Bellota en Cordillera Almendares, <italic>R.A. Molina 8430</italic> (F); <bold>Siguate</bold>: 7.5 km SW of Gracias, Lempira. Celaque National Park, <italic>T. Hawkins 176</italic> (MO); Alrededor del Centro de Visitantes, <italic>D. Mejia 357</italic> (MO); Guamil alrededor de Los Planes, <italic>D. Mejia 402</italic> (MO). <bold>Mexico: Chiapas</bold>: A 500 m al N de Rayon, camino de Pichucalco, <italic>S.E. Martinez 24118</italic> (MO); 3 km northwest of Pueblo Nuevo Solistahuacan, <italic>R.F. Thorne 40034</italic> (MO); at Rincon Chamula, 12 km northwest of Pueblo Nuevo, <italic>P.H. Raven 19784</italic> (F); Colegio Linda Vista (Yerba Buena), <italic>G.L. Webster 17747</italic> (MO); Colonia Kokijaz, <italic>A. Mendez Ton 6087</italic> (MO); Mpio. De Bochil, Puliupul, <italic>C.H. Perino 3262</italic> (MO); Ridge with Montane Rain Forest- Pine Oak, <italic>D.E. Breedlove 21762</italic> (MO); San Andres Larrainzar,<italic> L.G. Gonzalez 233</italic> (MO); Steep slope with montane rain forest, <italic>D.E. Breedlove 34365</italic> (MO); West of Tenejapa Center, <italic>D.E. Breedlove 6886</italic> (F); <bold>Hidalgo</bold>: 5 kms al oeste de Tianguistengo, <italic>M. Hernandez 5630</italic> (MO), <italic>M. Hernandez 6912</italic> (MO); 5 kms al oeste de Tianguistengo, district Zacualtipan, <italic>H.E. Moore 1925</italic> (GH); 4 kms al oeste de Tianguistengo, <italic>(styraciflua)</italic> (MO); along Highway 85, <italic>D.H. Norris, 17397</italic> (MO); district Jacala, municipality Chapulhuacan, <italic>H.E. Moore 2176</italic> (GH); district Molango, municipality Molango, <italic>H.E. Moore 1995</italic> (GH); <bold>Nuevo Leon</bold>: Dulces Nombres, <italic>F.G. Meyer 2799</italic> (MO); <bold>Oaxaca</bold>: 12 km al N de Guevea de Humboldt, distr. De Juchitan, <italic>R. Torres 2541</italic> (F); Distrito Mixe: Municipio de Totontepec: Totontepec, <italic>Reyes Rivera, J. 257</italic> (MO); Loma del Guayabo, Huautla de Jimenez, <italic>M. Hernandez 448</italic> (MO); <!--PageBreak-->Municipio de Santiago Comaltepec: La Esperanza, <italic>R. Lopez Luna 27</italic> (MO); Municipio de Totontepec: Totontepec, <italic>R.J. Rivera 907</italic> (MO); Municipio de Totontepec, Chinantequilla, <italic>E. Vargaz Ruiz 44, 124</italic> (MO); <bold>Puebla</bold>: Region Orizaba (second label states Xalapa), <italic>M. Bourgeau 2412</italic> (GH); <bold>Tamaulipas</bold>: Rancho del Cielo (property of Frank Harrison), ca. 7 km WNW of Gomez Farias, <italic>W. Burger 26</italic> (F); En el Rancho El Julilo, <italic>S.E. Martinez 3872</italic> (F); <bold>Veracruz</bold>: 1 km above and NW of San Andres Tlalnehuayocan, <italic>M. Nee 26198</italic> (F); 1 km al norte de Banderilla, Mun. Banderilla, <italic>J.I. Calzada 5246</italic> (F); 1 km NW of Elotepec along (impassable), <italic>M. Nee 28898</italic> (F); 2 km al NE de Banderilla, Rancho La Mesa, Banderilla, <italic>M.G. Zola 500</italic> (F, MO); 3 km SSW of Zongolica along gravel road to Chichiquila, Mun. Huatusco, <italic>M. Nee 29442, 29444</italic> (F); 6 km (by road) ESE of Ixhuacan de Los Reyes, Mun. Ixhuacan de Los Reyes, <italic>M. Nee 22484</italic> (F, GH); 10 km north of Huatusco in typical <italic>Liquidambar</italic> forest , <italic>G.K. Arp 4186</italic> (F); 18 mi North of Jacala on Highway 85, <italic>D. Seigler 3601</italic> (F); along Huayacocotla--Zontecomatlan rd., between Barro, La Calabaza and 5 km by road SE of Zilacatipan, Mun. Huayacocotla, <italic>M. Nee 26885</italic> (F); along very winding road from Naolinco to Misantla, 13 km by road S of turnoff to Yecuatla and 6 km by road N of Paz de Enriquez, Mun. Yecuatla, <italic>M. Nee 26393</italic> (F); about 8 mi N of Teziutlan, toward El Mohon (near border of state of Puebla), <italic>E.W. Manning 53823</italic> (GH); between Coscomatepec and Huatusco, <italic>F. Boutin 3480</italic> (F); Camino Bastonal a Santa Marta, <italic>Gomez-Pompa 5382</italic> (F); Camino a Rancho Nuevo, Huayacotla, <italic>M. Hernandez M 1499</italic> (F); Cerca de San Fernando, camino a San Fernando, <italic>O.R. Ortega 1234</italic> (F); Cerro de Macuiltepetl, Xalapa, <italic>M.G. Zola 697</italic> (F); Cerro de San Martin, <italic>J.I. Calzada 539</italic> (F); Cerro de Villa Rica cerca de Mundo Nuevo, <italic>C.G. Castillo</italic> 1803, (F); Coacoatzintla, <italic>R. Ortega 837</italic> (F); Consolapan, 4 km al norte de la desviacion, <italic>J.I. Calzada 5250</italic> (F); en el volcan Santa Marta a 25 km al N de Catemaco, <italic>S.E. Martinez 3972</italic> (MO); entre Zongolica y Nepopoalco, Zongolica, <italic>T.V. Vazquez</italic> 153 (F); gorge at Puente Acabaloya, ca. 1 km SE of Xico Viejo, <italic>M. Nee 26295</italic> (F); ); Jalapa, <italic>C.G. Pringle 7754</italic> (GH), <italic>C.L. Smith 1778</italic> (GH); Jardin Botanico y Arboretum de Insitituto de Investigaciones Sobre Recursos Bioticos (INIREB), ca., 4km SSW of Xalapa, <italic>H.H. Iltis 942</italic> (F); kilometro 7, carretera San Adresito, Xalapa, <italic>M.G. Zola 616</italic> (F); Lado SE de Laguna Catemaco, <italic>J.H. Beaman 5148</italic> (F); Los Tuxtlas, Ocotal Grande, 5 km N de Mecayapan, Ibarra,<italic> G. Manriquez 2339</italic> (MO); Mun. Juchique Ferrer La Cima, Plan de las Hayas, <italic>M. Hernandez 1610</italic> (F); Mun. San Andres Tuxtla, Cerro Vigia al E de Volcan San Martin, <italic>J.H. Beaman 6276</italic> (F); Mun. San Andres Tuxtla, cima del Volcan San Martin, <italic>J.H. Beaman 5970</italic> (F); Mun. Xalapa, Jardin Botanico Clavijero, 3 km SE of Xalapa, <italic>M. Nee 29700</italic> (F); Nacaxtla, Zongolica, <italic>T.V. Vazquez 260</italic> (F); N Banderilla, <italic>J. Dorantes</italic> (MO); Bastonal-Sierra Santa Marta road, <italic>A. Gentry 32417</italic> (MO); Near Highway 130 between Huachinango and Tulancingo, <italic>J. Conrad 3262</italic> (F); Near Huatusco, <italic>F. Boutin 3494</italic> (F); Nogales, <italic>E. Matuda 1157</italic> (MO); Parque Ecologico of the Jardin Botanico Fco. Javier, Clavijero, 2km SW of Jalapa along road to Coatepec, <italic>M. Nee 23457</italic> (F); Paz de Enriquez cloud forest, 15 km south of Misantla, <italic>L. Bohs 1798</italic> (GH); Orizaba, <italic>Botteri 860</italic> (GH); Paxopec, Municipio de Cacoatzintla, <italic>F.A. Ventura 19250</italic> (MO); Rancho del Mesa, Municipio Banderilla, <italic>R.W. Marquez 997</italic> (F); Rancho Nuevo entre Plan de las Hayas y Tierra, <italic>C.G. Castillo 1350</italic> (F); Ridge on S side of gorge of Cascada de Texolo, 3 km SE of Villa Xico (Xico=Jico), <italic>M. Nee 26005</italic> (F); Road to microwave station from Ran<!--PageBreak-->cho Chula Vista near Coscomatepec, <italic>F. Boutin 3485</italic> (F); Sierra de Sta. Marta, <italic>M. Sousa 3548</italic> (F, MO); Loc. Choapan, Mpio. Santiago Choapan, <italic>L.P. Tenorio 5329</italic> (MO); Tenejapa, carretera Huatusco - Coscomatepec, <italic>R. Avendaño 277</italic> (F); Tlalneuayocan, <italic>M.G. Zola 651</italic> (F); Vaxin, cerca del Volcan San Martin, <italic>M. Sousa 3433</italic> (F, MO); vicinity of small dam, 1/2 km W of Cinco Palos and 8 km NW of Consolapan, Mun. Jalapa, <italic>M. Nee 29689</italic> (F); Xonamanca, Zongolica, <italic>T.V. Vazquez 286</italic> (F); Camino al Sumidero, Xalapa, <italic>M.G. Zola 746</italic> (F). <bold>Nicagaragua: Jinotego</bold>: Esteli, N slope of Cerro El Fraile, <italic>W.D. Stevens 18095</italic> (MO); Finca Aventina, in sierra east of Jinotega,<italic> P.C. Standley 10026</italic> (F); Hacienda La Balestina, situada a unos 10 km E de la ciudad de Jinotega, <italic>A. Grijalva 250</italic> (MO); Macizos de Penas Blancas, <italic>W.D. Stevens 11510</italic> (MO); N slope of Volcan Yali, <italic>W.D. Stevens 15074</italic> (MO; <bold>Madriz</bold>: 5 km SW of San Juan de Rio Coco, <italic>W.D. Stevens 17665</italic> (MO); 5.2 km N of San Fernando, <italic>W.D. Stevens</italic> (MO); Cerro El Fraile, <italic>P.P. Moreno 22766</italic> (MO); <bold>Matagalpa</bold>: 5 km east of Yucul, <italic>C.E. Hughes 330</italic> (MO); Cerca de entrada a bosque de Selva Negra, <italic>M. Araquistain 3538</italic> (MO); El Ocotal km 134 between Matagalpa and Santa Maria, <italic>R.A. Molina 20435</italic> (F, MO); Macizos de Penas, Blancas, SE side, <italic>W.D. Stevens 21054</italic> (MO); Sta. Maria de Ostuma, Cordillera Central de Nicaragua, <italic>L.O. Williams 28004</italic>, <italic>23388</italic> (F); <bold>Wiwili</bold>: Deparmento de Nueva Segovia: ca. 5.2 km N of San Fernando, valley of Rio San Fernando, <italic>G.W. Stevens 3248</italic> (MO); Jinotega, Municipio de Wiwili, Reserva Natural Kilambe, Communidad Aguas Frias, sector Caballo, <italic>R. Rueda 16311</italic> (MO); <bold>Nueva Segovia</bold>: Cerro Mogoton, <italic>J.T. Atwood 9</italic> (MO), <italic>D.A. Neil s.n</italic>. (F); Cerro Mogoton, 0.5 km W of El Volcan, 3.5 km NE of Dipilto, <italic>S. Tomlin 176</italic> (MO); Dipilto, El Placer, km 247 carretera a Las Manos, <italic>P.P. Moreno 25910</italic> (MO); Rio Arenal de Yali, Jalapa, <italic>J.T. Atwood 6816</italic> (MO). <bold>U.S.A.: Alabama</bold>: Alabama Biological Survey, Auburn, Earle, F. S., (MO); Alabama, Rt. 11, near Knoxville, <italic>C.F. Reed 102737</italic> (MO); Bienville Blvd., near Cadillac Sq., Dauphin Island, <italic>R. Deramus 1043</italic> (MO); Rt. 21, 1 mi S of Riedmont, <italic>C.F. Reed 149022</italic> (MO); Rt. 31, near Stapleton, <italic>C.F. Reed 103825</italic> (MO); <bold>Arkansas</bold>: 0.8 mi north of Arkansas-Louisiana state line; Hulton, <italic>B.F. Bush 2425</italic> (MO); Boston Mountains, <italic>P.H. Raven 26323</italic> (MO); Bottoms, P.O. Malvern, Hot Springs Co., <italic>D. Delmaree 14502</italic> (MO); Brazil, <italic>D. Delmaree 10971</italic> (MO); Bruton,<italic> J.M. Greenman 4299</italic>, (MO); Flat woods, P.O. Star City, <italic>D. Delmaree 16748</italic> (MO); Lake City, <italic>D. Delmaree 6945</italic> (MO); Lookout Mountain. Near the line between Tennessee and Georgia which crosses the mountain, <italic>J.R. Churchill s.n</italic>. (MO); Monticello PO, <italic>D. Delmaree 1661</italic> (MO); Near Nogo, <italic>G.M. Merrill 61</italic> (MO); Nogo, <italic>G.M. Merrill 168</italic> (MO); Ponca, <italic>L. Hubricht 1357</italic> (MO); Rush, Marion County, along streams,<italic> E.J. Palmer 6031</italic> (MO); Springs National Park, <italic>L.H. Pammel 189</italic> (MO); Westfork, <italic>E.J. Palmer 8223</italic> (MO); Woods along White River, near Calico Rock, <italic>E.J. Palmer 35546</italic> (MO); Yell County: Bridge over the Petit Jean River, 2.6 miles north of Ola on State Hwy., <italic>T.G. Lammers 8304</italic> (F); <bold>Conneticut</bold>: Driftway Lane, <italic>F.C. Seymour 20577</italic> (MO); Woods, Tokeneke, near Darien, <italic>R. C. Ward s.n</italic>. (MO); <bold>Florida</bold>: Eglin Air Force Base; 11.7 mi east of Florida State Route 285 on Air Force Base Route 213, <italic>J.S. Miller 9554</italic> (MO); Gainesville and vicinity of Lake Alice, <italic>T.B. Croat 25056</italic> (MO); Near Jacksonville, <italic>A.H. Curtiss 4530</italic> (MO); Hummock land, vicinity of Eustis, Lake County, <italic>G.V. Nash 860</italic> (MO); Swales along Rt. 17, N of Yulee near Goodbread Circle, <italic>C.F. Reed 102948</italic> (MO); Tall Timbers Research Station on S-12 north of <!--PageBreak-->Talahassee, <italic>D.A. Breil 376</italic> (MO); Woods near Oak Hill, Volusia Co., <italic>C.F. Reed 35659</italic> (MO); Woods, Rt. 41, 2 mi N of Brooksville, <italic>C.F. Reed 101308</italic> (MO); <bold>Georgia</bold>: 1/2 mi S of Brewton, <italic>G.L. Bracewell 42</italic> (MO); 2.4 mi E of Ailey on US 280, <italic>J.C. Solomon 2070</italic> (MO); Alapha River swamp, 6 mi S of Stockton, <italic>J. Norsworthy</italic> (MO); Edge of Damp woods, Leslie, <italic>R.M. Harper 1391</italic> (MO); Farm Woods, Rt. 301 just N of Ogeeche River, <italic>C.F. Reed 116746</italic> (MO); Flood plain and banks of Ty Creek, <italic>W.R. Faircloth 3374</italic> (MO); Hammock area (elevated terrain) surrounded by low pinelands on the E side of Moody AFB Reservation, <italic>W.R. Faircloth 3709</italic> (MO); <bold>Illinois</bold>: 2.9 mi S of Gorham Rd. on ILL 3, then 3.9 mi E on Turkey Bayou Rd., bank of the big muddy river, <italic>J.C. Solomon 3719</italic> (MO); Fountain Bluff, mesic woods along summit roadside, <italic>R. Carlson s.n</italic>. (MO); Horseshoe Island, <italic>G.N. Jones 12054</italic> (MO); Mound city, <italic>E.J. Palmer 14826</italic> (MO); Near Mississippi River, Chester, <italic>E.J. Palmer 44553</italic> (MO); Tunnel Hill, <italic>E.J. Palmer 15227</italic> (MO); <bold>Indiana</bold>: Awensvillle, <italic>C.F. Reed 3213</italic> (MO); Near Arlington, <italic>C.F. Reed 3494</italic> (MO); Brandywine, <italic>C.F. Reed 2840</italic> (MO); Calvert Co., <italic>C.F. Reed 2463</italic> (MO); Damp woods along River R. near Herald Beach, <italic>C.F. Reed 30915</italic> (MO); David Hill Park, Balto, <italic>W.N. Lee 6</italic> (MO); Double Rock Park, Parkerville, <italic>L.E. Schauer s.n</italic>. (MO); Flats Region, Guthrie Memorial Tract, <italic>R.C. Friesner 10161</italic> (MO); Indian Head, <italic>C.F. Reed 3079</italic> (MO); Lower Marlboro, <italic>C.F. Reed 4829</italic> (MO); marches just south of Curtes Bay, Brandens Shore, <italic>C.F. Reed 31066</italic> (MO); Middle River, <italic>C.F. Reed 3094</italic> (MO); Oak-maple woods, Rt. 313, 1 mi N of Mossey, <italic>C.F. Reed 127985</italic> (MO); on Rantan Formation, Elk Neck State Park at Rogus Harbor Boating facility cutoff, <italic>C.F. Reed 126623</italic> (MO); Pt. Lookout .527, St. M., <italic>C.F. Reed 2476</italic> (MO); Shiloh, <italic>C.F. Reed 409</italic> (MO); Swampy woods E of Patiewment, S of Upper Marlboro, <italic>C.F. Reed 22817</italic> (MO); Swampy woods near Pomonkey, <italic>C.F. Reed 23414</italic> (MO); Wicomico, <italic>C.F. Reed 2533</italic> (MO); woods along road to Southland Bog, <italic>C.F. Reed 125997</italic> (MO); woods just north of East Riverside, <italic>C.F. Reed 29353</italic> (MO); Woods Point Park, Bush R., <italic>C.F. Reed 128078</italic> (MO); woods south of Drum Point, <italic>C.F. Reed 29290</italic> (MO); Warwick, between Rt. 282 and Rt. 301, <italic>C.F. Reed 136283</italic> (MO); <bold>Kentucky</bold>: 1 mile north of Cogswell, Rowan County, wet ditches, <italic>C.F. Reed s.n</italic>. (MO); 1 mile north of Cogswell, Rowan County, wet ditches, <italic>C.F. Reed 13437</italic> (MO); along Ison Creek, on igneaous mica-perodotite dike west of Stephens, <italic>C.F. Reed 115816</italic> (MO); along Axley Branck, Morehead, <italic>H. Williston 111</italic> (MO); along Maxon Rd., just w of Concord, off Rt. 60, <italic>C.F. Reed 110706</italic> (MO); Bowling Green, <italic>S.F. Price s.n</italic>. (MO); Georgetown, <italic>C.F. Reed 81477</italic> (MO); Low woodlands, Rte. 68, near Erie, <italic>C.F. Reed 129641</italic> (MO); Near Reed, Rt. 60, <italic>C.F. Reed 117576</italic> (MO); Near Wago, Rt. 90. 3 mi W of Albany, <italic>C.F. Reed 52888</italic> (MO); Redd Hallow, L.B.L., 0.5 mi W of Kentucky 94, <italic>K. Hutchens 12</italic> (MO); Rt. 42, Skylight, <italic>C.F. Reed 44907</italic> (MO); Robey’s Swamp, 3 mi NW of Franklin, <italic>C.F. Reed 82311</italic> (MO); Rt. 45, 1.5 mi NE of Water Valley, <italic>C.F. Reed 52801</italic> (MO); Rt. 470, Larue Co., near Buffalo, <italic>C.F. Reed 45066</italic> (MO); Woods at Lovely, <italic>C.F. Reed 75623</italic> (MO); Woods, Diohmans Springs, 7 mi NW of Barbourville, <italic>C.F. Reed 7176</italic> (MO); Woods near Goddard, Fleming Co., <italic>C.F. Reed 10446</italic> (MO); <bold>Louisiana</bold>: 15 ft. from University Lake along Lousiana 42, S of Baton Rouge, <italic>K. Sijam s.n</italic>. (MO); 2 miles north of Gorum, Kisatchie Wood, Natchitiches Parish, <italic>J. Ewan 17630</italic> (MO); 6 mi West of Ruston on Lousiana 507, <italic>P. Lohman 31</italic> (MO); Cemetery, waste area and neighboring woodlands, <italic>J.K. Parrott 427</italic> <!--PageBreak-->(MO); Cypress Creek bottom, two miles N of Vienna, <italic>G. Fischer 20</italic> (MO); just north of D’Arbonne Fire Tower, <italic>P. Both 315</italic> (MO); Ponchatoula, Williams Lumber, (MO); <bold>Mississipi</bold>: Meramec State Park. Cambell Hollow, <italic>D. Dress 4</italic> (MO); Natchez, <italic>F. Shimak s.n</italic>. (MO). Ocean Springs, Shekan, J., (MO); <bold>Missouri</bold>: at base of limestone bluffs alongs Frederick Pork near “The Narrows”, west of Calm, <italic>J.A. Steyermark 18919</italic> (MO); base of Black Mtn., <italic>J.A. Steyermark 21077</italic> (MO); base of wooded lime slopes along spring branch of Williams spring on east side of current river, T25N, R1E, sect. 34, SW of Grandin, <italic>J.A. Steyermark 11853</italic> (MO); Bilsted, Gum near Illmo, <italic>A. Christ s.n</italic>. (MO); Campbell Mts., <italic>B.F. Bush 227</italic> (MO); Ca. 8 mi NE of Salem (T35 R4W S33 S2 SE4), Upper Ozark Section of Ozark Natural Division. Indian Trail conservation Area, <italic>T. Smith 3500</italic> (MO); Columbia, near corner of Paquin an Waugh Streets, <italic>C. Dietrich 265</italic> (MO); Kirkwood, <italic>F. Comte 437</italic> (MO); low ground area in valley Blue Spring Itol, T27 N, R7 E sect. 20, 2 mi E of Chaonia, <italic>J.A. Steyermark 6313</italic> (MO); lowland woods between Menfro and Belgique, 2 mi southwest of Belgique, <italic>J.A. Steyermark 14027</italic> (MO); on a siding of the Terminal Railroad Association , <italic>V. Muehlenbach 3361</italic> (MO); Pleasant Grove, <italic>B.F. Bush 258</italic> (MO), <italic>K.K. Mackenzie 421</italic> (MO); Poplar Bluffs, <italic>G. Letterman s.n</italic>. (MO), <italic>H. Eggert s.n</italic>. (MO); rich swampy woods on elevated portion, <italic>J.A. Steyermark 8662</italic> (MO); Timber Tract, 10 mi southwest of Wolf Island; Low woods along mud creek, T26N, R7E, sect. 20, 2 mi northwest of Rombauer, <italic>J.A. Steyermark 11294</italic> (MO); Williamsville, <italic>E.J. Palmer 4805</italic> (MO); Woods, Butler County, <italic>B.F. Bush 3721</italic> (MO); <bold>North Carolina</bold>: Dry open woods east of Chapel Hill off 15-501, <italic>J.P. May 95</italic> (MO); near Sisk’s house, foot of Table rock, <italic>S.K. Small 292</italic> (MO); Swamps, Bladen Country, Biltmore , 4178, (MO); Open marshy area, Durham, <italic>C. Henninger s.n</italic>. (MO); Woods just S of Grandy, Currituk Co., <italic>C.F. Reed 41634</italic> (MO); <bold>Oklahoma</bold>: Broken Bow, <italic>E.J. Palmer 10496</italic> (MO); growing on flat ground in valley, <italic>H. Newton 94</italic> (MO); near Page, <italic>G.W. Stevens 2634</italic> (MO); wet sandy loam soil in a wood, 4 mi SW of Broken Bow, <italic>R. Stratton 585</italic> (MO); <bold>Pennsylvania</bold>: N of Boulevard, along Philadelphia-Trenton border of P.R.R., Cedar Grove, <italic>J.W. Adams 177</italic> (MO); <bold>South Carolina</bold>: 1 mile north of Bloomfield, low pasture, beside Hwy 25, <italic>A. Chandler 2047</italic> (MO); Anderson, <italic>J. Davis s.n</italic>. (MO); McKinney Spring, <italic>J. Davis s.n</italic>. (MO); Simpson’s Mill near Anderson, <italic>J. Davis s.n</italic>. (MO); Upper coastal plain, sandy soil, <italic>M.L. Conrad 11171</italic> (MO): <bold>Tennessee</bold>: Hancock-Claiborne County line, Damp cove, <italic>Vogenberger 8066</italic> (MO); Knoxville, <italic>A. Ruth s.n</italic>. (MO); Aumville (?), <italic>A. Ruth 271</italic> (MO); Nashville 12 mi west on River Rd., <italic>E. Quaterman 1036</italic> (MO); Near Memphis, <italic>E.J. Palmer 17516</italic> (MO); Near Shepherd, <italic>E.J. Palmer 17478</italic> (MO); <bold>Texa</bold>s: 2nd Bottom, <italic>E.D. Marshall 8711</italic> (MO); Big Thicket National Preserve. Lance Rosier Unit. Ca., <italic>J. Stone 3096</italic> (MO); Houston, <italic>B.F. Bush 16, 22</italic> (MO); Livingston, Polk county, <italic>E.J. Palmer 5235</italic> (MO); <bold>West Virginia</bold>: Banks of James River, near Richmond, <italic>J.R. Churchill s.n</italic>. (MO); Camden Ave., near Ritchie St., Buchanon, <italic>G.B. Rossbach s.n</italic>. (MO); Carrollton, Isle of Wight Co, <italic>C.F. Reed 102408</italic> (MO); Huntington, <italic>Williams 306</italic> (MO); Miles Creek, Rt. 58, 6 mi S of South hill, <italic>C.F. Reed 53398</italic> (MO); Paducah, McCracken County, <italic>E.J. Palmer 17884</italic> (MO); Pigeon creek near Enons School, Mingo County, <italic>E.E. Berkley 966</italic> (MO); Rt. 617 off Rt. 205, NE of Edgehill, <italic>C.F. Reed 130382</italic> (MO); woods near Norfolk, <italic>F. Blanchard</italic> vicinity of Norfolk, <italic>M.C. Jensen s.n</italic>. (MO); Walls Run Creek at Rt. 10 near Rt. 609, <italic>C.F. Reed 89698</italic> (MO); <!--PageBreak-->woods south of Suffolk, <italic>C.F. Reed 8946</italic> (MO); <italic>s.n</italic>. (MO); woods, 8 mi SW of South Hill, Rt. 58, Mecklenburg Co., <italic>C.F. Reed 53404</italic> (MO); woods along Rt. 14, Mattaponi, King and Queen Co., C.<italic>F. Reed 45994</italic> (MO); woods just E of Pohick Church, on Old Colchester Rd., <italic>C.F. Reed 103177</italic> (MO); woods just W of Camplain P.O., Rt. 17, <italic>C.F. Reed 100957</italic> (MO).</p></tp:treatment-sec></tp:taxon-treatment>
